# Supplementary material for: Potential immunosuppressive clonal hematopoietic mutations in tumor infiltrating immune cells in breast invasive carcinoma
Source: Sci Rep. 2023 Aug 12;13:13131. doi: 10.1038/s41598-023-40256-9 (PMC10423211; doi:10.1038/s41598-023-40256-9)
Supplement: Supplementary file 2 — Supplementary Information 2. [file 41598_2023_40256_MOESM2_ESM.xlsx]

## Sheet: TOC
Potential immunosuppressive clonal hematopoietic mutations in tumor infiltrating immune cells in breast invasive carcinoma
Supplementary Information Tables
Table S1.	Occurrence of top 10 CHIP mutations in Tumor Infiltrating Immune cells.
Table S2.	Variant allele fraction (VAF) 95% confidence interval (CI).
Table S3.	Potentially pathogenic CH mutations in TII cells.
Table S4.	Gene pathway enrichment analysis of potentially pathogenic variants using Reactome.

## Sheet: S1. CHIP mutations
Table S1.	Occurrence of mutations in the top 10 CHIP genes in Tumor Infiltrating Immune (TII) cells. These mutations were not included in our set of potentially pathogenic TII cell mutations because they did not occur in at least 5% of BRCA samples, as shown in the Sample_frac column. One of the top 10 CHIP genes SRSF2 did not occur in any of the BRCA samples.
Gene	Variant	SIFT prediction	PolyPhen Prediction	IMPACT	GnomAD count	GnomAD allele frac	N0. of variants	Sample frac	Avg_tumor_VAF	Avg_normal_VAF
ASXL1	p.L386F	tolerated(0.11)	possibly_damaging(0.768)	MODERATE	198	0.001673	1	0.00093985	0.114286	0.0857143
ASXL1	p.D690H	deleterious(0)	probably_damaging(0.963)	MODERATE	1	7e-06	1	0.00093985	0.135593	0.0344828
ASXL1	p.D756A	tolerated_low_confidence(0.16)	possibly_damaging(0.547)	MODERATE	15	0.000125	7	0.00657895	0.144023	0.0908305
CBL	p.H42del			MODERATE	1	7e-06	13	0.012218	0.0712026	0.0347713
CBL	p.D460del			MODERATE	195	0.000779	4	0.0037594	0.10438	0.0347871
CBL	p.K665N	deleterious_low_confidence(0)	possibly_damaging(0.758)	MODERATE	0	0	1	0.00093985	0.160714	0.0309278
DNMT3A	p.V483G	deleterious(0)	probably_damaging(0.988)	MODERATE	500	0.004148	1	0.00093985	0.111111	0.0350877
DNMT3A	p.V480G	deleterious(0)	probably_damaging(0.956)	MODERATE	3816	0.04001	11	0.0103383	0.135114	0.0907427
GNB1	p.E10G	deleterious(0)	possibly_damaging(0.893)	MODERATE	430	0.003811	50	0.0469925	0.160748	0.102482
JAK2	p.S128R	tolerated(0.52)	benign(0.012)	MODERATE	0	0	1	0.00093985	0.15411	0.105691
JAK2	p.F798Rfs*15			HIGH	34	0.000247	1	0.00093985	0.026738	0.0257235
PPM1D	p.E293D	tolerated(0.15)	benign(0.439)	MODERATE	15	0.000124	2	0.0018797	0.159677	0.0810323
SF3B1	p.T1096K	deleterious(0)	probably_damaging(0.979)	MODERATE	245	0.002043	4	0.0037594	0.0861009	0.0435639
SF3B1	p.Y474*			HIGH	0	0	1	0.00093985	0.0588235	0.0526316
SF3B1	p.E389G	tolerated(0.25)	benign(0.208)	MODERATE	0	0	1	0.00093985	0.156977	0.0486486
SF3B1	p.W388G	deleterious(0.02)	possibly_damaging(0.589)	MODERATE	1	8e-06	1	0.00093985	0.169697	0.0564972
SF3B1	p.T369N	deleterious(0.04)	probably_damaging(0.987)	MODERATE	0	0	8	0.0075188	0.127953	0.0664439
TET2	p.A1779S	tolerated(0.89)	benign(0.078)	MODERATE	0	0	1	0.00093985	0.0555556	0.0285714
TP53	p.S378P	tolerated(0.21)	benign(0.033)	MODERATE	64	0.000532	25	0.0234962	0.150395	0.10685
TP53	p.T377P	tolerated(0.29)	benign(0.011)	MODERATE	72	0.000601	32	0.0300752	0.152001	0.0991686
TP53	p.T231P	deleterious(0)	probably_damaging(0.981)	MODERATE	0	0	1	0.00093985	0.153846	0.115385
TP53	p.T230P	deleterious(0)	probably_damaging(0.979)	MODERATE	0	0	1	0.00093985	0.142857	0.08
TP53	p.P72R	tolerated(0.57)	benign(0.143)	MODERATE	101276	0.382621	1	0.00093985	0.0526316	0.0227273

## Sheet: S2. VAF CI
Table S2.	Variant allele fraction (VAF) 95% confidence interval (CI). CI was was estimated based on the number of reads using the binomial proportion function in the Python statsmodels library.
Sample	Gene	Variant	TomorVAF	CI-lo_tumor	CI-hi_tumor	BloodVAF	CI-lo_blood	CI-hi_blood
1	C1GALT1C1	V276G	0.134375	0.0970072	0.171743	0.042328	0.0136242	0.0710319
2	C1GALT1C1	V276G	0.231293	0.183094	0.279491	0.153488	0.105307	0.20167
3	C1GALT1C1	V276G	0.176904	0.139832	0.213976	0.147887	0.0895001	0.206275
4	C1GALT1C1	V276G	0.235075	0.199176	0.270973	0.126246	0.0887254	0.163766
5	C1GALT1C1	V276G	0.157143	0.096858	0.217428	0.0963855	0.0597295	0.133042
6	C1GALT1C1	V276G	0.179825	0.129975	0.229674	0.18123	0.13828	0.22418
7	C1GALT1C1	V276G	0.193103	0.147672	0.238535	0.158621	0.116575	0.200667
8	C1GALT1C1	V276G	0.215238	0.180082	0.250394	0.192453	0.144988	0.239918
9	C1GALT1C1	V276G	0.201087	0.160136	0.242038	0.0614334	0.0339387	0.0889282
10	C1GALT1C1	V276G	0.180879	0.142529	0.219228	0.200637	0.156341	0.244933
11	C1GALT1C1	V276G	0.229167	0.169716	0.288617	0.14786	0.104463	0.191257
12	C1GALT1C1	V276G	0.207547	0.130343	0.284751	0.215686	0.102806	0.328567
13	C1GALT1C1	V276G	0.190164	0.146123	0.234205	0.0572917	0.0244192	0.0901641
14	C1GALT1C1	V276G	0.178988	0.132121	0.225855	0.165899	0.116405	0.215392
15	C1GALT1C1	V276G	0.113281	0.0744573	0.152105	0.0802292	0.0517294	0.108729
16	C1GALT1C1	V276G	0.125	0.0800556	0.169944	0.0582011	0.0248229	0.0915792
17	C1GALT1C1	V276G	0.167442	0.132152	0.202732	0.154696	0.102015	0.207377
18	C1GALT1C1	V276G	0.136842	0.0879739	0.18571	0.0990991	0.0597944	0.138404
19	C1GALT1C1	V276G	0.174672	0.125496	0.223849	0.16568	0.126044	0.205317
20	C1GALT1C1	V276G	0.204142	0.161171	0.247113	0.176471	0.107977	0.244964
21	C1GALT1C1	V276G	0.115942	0.0723282	0.159556	0.0691244	0.035374	0.102875
22	C1GALT1C1	V276G	0.215328	0.166658	0.263999	0.113497	0.0790642	0.14793
23	C1GALT1C1	V276G	0.146214	0.110829	0.181599	0.204348	0.152237	0.256459
24	C1GALT1C1	V276G	0.164659	0.118593	0.210724	0.162577	0.122523	0.20263
25	C1GALT1C1	V276G	0.233871	0.181189	0.286553	0.0654762	0.0280711	0.102881
26	C1GALT1C1	V276G	0.146132	0.109072	0.183192	0.158177	0.121145	0.195209
27	C1GALT1C1	V276G	0.176	0.137456	0.214544	0.150997	0.11354	0.188454
28	C1GALT1C1	V276G	0.226244	0.171082	0.281407	0.12381	0.0874374	0.160182
29	C1GALT1C1	V276G	0.175258	0.121759	0.228757	0.171806	0.122736	0.220877
30	C1GALT1C1	V276G	0.146067	0.0941842	0.197951	0.123134	0.0837941	0.162475
31	C1GALT1C1	V276G	0.181373	0.128496	0.234249	0.0986842	0.0651588	0.13221
32	C1GALT1C1	V276G	0.186567	0.139927	0.233207	0.145215	0.105545	0.184884
33	C1GALT1C1	V276G	0.164966	0.134967	0.194965	0.193906	0.153122	0.234689
34	C1GALT1C1	V276G	0.194301	0.15483	0.233772	0.132468	0.0986053	0.16633
35	C1GALT1C1	V276G	0.200549	0.159415	0.241684	0.188406	0.142273	0.234539
36	C1GALT1C1	V276G	0.118072	0.0870257	0.149119	0.122642	0.0784857	0.166797
37	C1GALT1C1	V276G	0.155405	0.0970375	0.213773	0.0666667	0.0360505	0.0972828
38	C1GALT1C1	V276G	0.171196	0.13271	0.209681	0.165192	0.125661	0.204723
39	C1GALT1C1	V276G	0.171617	0.129163	0.214072	0.158046	0.11972	0.196372
40	C1GALT1C1	V276G	0.167116	0.129153	0.205079	0.192308	0.15182	0.232795
41	C1GALT1C1	V276G	0.211494	0.173119	0.24987	0.113636	0.0839822	0.143291
42	C1GALT1C1	V276G	0.219436	0.17402	0.264852	0.167901	0.131498	0.204304
43	C1GALT1C1	V276G	0.179894	0.125135	0.234654	0.0408163	0.0160402	0.0655924
44	C1GALT1C1	V276G	0.203883	0.126078	0.281689	0.15736	0.106511	0.20821
45	C1GALT1C1	V276G	0.130769	0.0897883	0.17175	0.0996169	0.0632833	0.13595
46	C1GALT1C1	V276G	0.192488	0.139542	0.245434	0.0504202	0.0277225	0.0731179
47	C1GALT1C1	V276G	0.171674	0.123254	0.220094	0.0895522	0.0553664	0.123738
48	C1GALT1C1	V276G	0.199187	0.149278	0.249096	0.047619	0.0213258	0.0739123
49	C1GALT1C1	V276G	0.133588	0.0923929	0.174783	0.1125	0.0635392	0.161461
50	C1GALT1C1	V276G	0.167598	0.128907	0.206289	0.175487	0.136139	0.214835
51	C1GALT1C1	V276G	0.162996	0.12902	0.196972	0.14966	0.108882	0.190438
52	C1GALT1C1	V276G	0.178862	0.130972	0.226752	0.148014	0.106195	0.189834
53	C1GALT1C1	V276G	0.182243	0.130521	0.233965	0.173913	0.137402	0.210424
54	C1GALT1C1	V276G	0.148855	0.105755	0.191955	0.150259	0.114612	0.185906
55	C1GALT1C1	V276G	0.16763	0.135494	0.199767	0.159596	0.127333	0.191859
56	C1GALT1C1	V276G	0.143713	0.106091	0.181334	0.174216	0.130334	0.218098
57	C1GALT1C1	V276G	0.176611	0.140098	0.213124	0.161215	0.126377	0.196053
58	C1GALT1C1	V276G	0.127604	0.094233	0.160975	0.138686	0.105272	0.1721
59	C1GALT1C1	V276G	0.233516	0.190055	0.276978	0.0501792	0.0245622	0.0757962
60	C1GALT1C1	V276G	0.167832	0.12452	0.211144	0.1	0.0685707	0.131429
61	C1GALT1C1	V276G	0.197183	0.155795	0.238571	0.212014	0.164393	0.259635
62	C1GALT1C1	V276G	0.168016	0.135046	0.200986	0.174118	0.138065	0.21017
63	C1GALT1C1	V276G	0.166324	0.133252	0.199396	0.160417	0.127586	0.193248
64	C1GALT1C1	V276G	0.2125	0.122859	0.302141	0.0677966	0.00364886	0.131944
65	C1GALT1C1	V276G	0.2	0.12525	0.27475	0.11215	0.05236	0.171939
66	C1GALT1C1	V276G	0.159544	0.121236	0.197852	0.10274	0.0534904	0.151989
67	C1GALT1C1	V276G	0.135556	0.103928	0.167183	0.181452	0.147535	0.215368
68	C1GALT1C1	V276G	0.170051	0.132956	0.207146	0.158537	0.123183	0.193891
69	C1GALT1C1	V276G	0.189333	0.149681	0.228986	0.169492	0.135644	0.203339
70	C1GALT1C1	V276G	0.20743	0.163212	0.251649	0.158451	0.115981	0.20092
71	C1GALT1C1	V276G	0.0708955	0.0401684	0.101623	0.163333	0.121502	0.205165
72	C1GALT1C1	V276G	0.14359	0.108787	0.178393	0.15445	0.118211	0.19069
73	C1GALT1C1	V276G	0.193548	0.14719	0.239907	0.197561	0.159021	0.236101
74	C1GALT1C1	V276G	0.214286	0.0901913	0.33838	0.133333	0.0473196	0.219347
75	C1GALT1C1	V276G	0.210526	0.128546	0.292506	0.125	0.0439754	0.206025
76	DPP4	V354G	0.23494	0.170446	0.299434	0.0784314	0.0483085	0.108554
77	DPP4	V354G	0.215501	0.180463	0.250539	0.222222	0.165587	0.278857
78	DPP4	V354G	0.172897	0.122231	0.223563	0.227723	0.169892	0.285554
79	DPP4	V354G	0.172414	0.110931	0.233897	0.117871	0.0788999	0.156842
80	DPP4	V354G	0.236585	0.195449	0.277722	0.185185	0.133382	0.236988
81	DPP4	V354G	0.119565	0.0726849	0.166445	0.178571	0.131285	0.225858
82	DPP4	V354G	0.0984127	0.0655183	0.131307	0.0777778	0.0386525	0.116903
83	DPP4	V354G	0.16358	0.123304	0.203857	0.0315315	0.00854429	0.0545188
84	DPP4	V354G	0.140884	0.115542	0.166226	0.0811966	0.0462004	0.116193
85	DPP4	V354G	0.15493	0.0954158	0.214443	0.0859375	0.0373838	0.134491
86	DPP4	V354G	0.15942	0.0983444	0.220496	0.027027	0	0.0571943
87	DPP4	V354G	0.220339	0.180366	0.260312	0.142857	0.104214	0.1815
88	DPP4	V354G	0.164609	0.117984	0.211234	0.195122	0.140873	0.249371
89	DPP4	V354G	0.156313	0.12445	0.188176	0.143713	0.106091	0.181334
90	DPP4	V354G	0.156627	0.124706	0.188547	0.0533333	0.00248048	0.104186
91	DPP4	V354G	0.175299	0.128261	0.222337	0.184971	0.144059	0.225883
92	DPP4	V354G	0.0877743	0.0567224	0.118826	0.13834	0.0957968	0.180883
93	DPP4	V354G	0.107417	0.0767252	0.138109	0.132231	0.0973845	0.167078
94	DPP4	V354G	0.137255	0.0950189	0.179491	0.225694	0.177414	0.273975
95	DPP4	V354G	0.161473	0.123087	0.199859	0.162791	0.107619	0.217962
96	DPP4	V354G	0.184211	0.129089	0.239332	0.196078	0.151594	0.240563
97	DPP4	V354G	0.157895	0.11242	0.203369	0.151724	0.110434	0.193014
98	DPP4	V354G	0.194346	0.148245	0.240448	0.118343	0.0839073	0.152779
99	DPP4	V354G	0.12	0.0815927	0.158407	0.110656	0.0828227	0.138489
100	DPP4	V354G	0.153846	0.10999	0.197702	0.113924	0.0734742	0.154374
101	DPP4	V354G	0.152589	0.115799	0.189378	0.163636	0.119912	0.20736
102	DPP4	V354G	0.198433	0.158492	0.238375	0.139108	0.104359	0.173856
103	DPP4	V354G	0.205	0.149051	0.260949	0.187117	0.144781	0.229453
104	DPP4	V354G	0.196347	0.143737	0.248958	0.178125	0.136203	0.220047
105	DPP4	V354G	0.131054	0.0957508	0.166358	0.174447	0.137579	0.211316
106	DPP4	V354G	0.193548	0.14719	0.239907	0.128743	0.0928248	0.16466
107	DPP4	V354G	0.131579	0.0835139	0.179644	0.135266	0.0886751	0.181856
108	DPP4	V354G	0.222222	0.131685	0.312759	0.216216	0.122422	0.31001
109	DPP4	V354G	0.204503	0.170261	0.238744	0.174721	0.129343	0.220099
110	DPP4	V354G	0.147887	0.106601	0.189173	0.149644	0.115569	0.183719
111	DPP4	V354G	0.221289	0.178228	0.264349	0.157667	0.124473	0.190862
112	DPP4	V354G	0.179104	0.144402	0.213807	0.164634	0.1245	0.204768
113	DPP4	V354G	0.148837	0.115196	0.182479	0.206349	0.148655	0.264044
114	DPP4	V354G	0.189369	0.145107	0.233631	0.189602	0.147117	0.232088
115	DPP4	V354G	0.146341	0.102174	0.190509	0.0471092	0.0278932	0.0663253
116	DPP4	V354G	0.171004	0.12601	0.215997	0.138138	0.101078	0.175198
117	DPP4	V354G	0.158242	0.124707	0.191777	0.0872727	0.0539154	0.12063
118	DPP4	V354G	0.204969	0.160877	0.249061	0.151934	0.114956	0.188911
119	DPP4	V354G	0.180212	0.135431	0.224993	0.100897	0.0729441	0.12885
120	DPP4	V354G	0.142857	0.0990401	0.186674	0.173267	0.136361	0.210173
121	DPP4	V354G	0.180645	0.120079	0.241212	0.108197	0.0733357	0.143058
122	DPP4	V354G	0.227273	0.139715	0.31483	0.192893	0.137795	0.247992
123	DPP4	V354G	0.187023	0.139807	0.234238	0.18543	0.141598	0.229263
124	DPP4	V354G	0.189189	0.116328	0.26205	0.05	0.0197949	0.0802051
125	DPP4	V354G	0.238095	0.18941	0.286781	0.118421	0.0670556	0.169787
126	DPP4	V354G	0.11336	0.0738233	0.152897	0.104218	0.0743873	0.134049
127	DPP4	V354G	0.146974	0.109719	0.184229	0.115385	0.0813249	0.149444
128	DPP4	V354G	0.194444	0.15135	0.237539	0.157182	0.120045	0.194318
129	DPP4	V354G	0.167453	0.131913	0.202993	0.184584	0.150338	0.21883
130	DPP4	V354G	0.160079	0.12813	0.192028	0.164306	0.12565	0.202961
131	DPP4	V354G	0.169381	0.127423	0.211339	0.179487	0.1414	0.217574
132	DPP4	V354G	0.187335	0.148053	0.226617	0.166276	0.130961	0.201591
133	DPP4	V354G	0.175299	0.128261	0.222337	0.116576	0.0897314	0.14342
134	DPP4	V354G	0.224719	0.181361	0.268077	0.120148	0.0927503	0.147545
135	DPP4	V354G	0.182432	0.138436	0.226429	0.0922819	0.069046	0.115518
136	DPP4	V354G	0.192727	0.146108	0.239346	0.133178	0.100989	0.165367
137	DPP4	V354G	0.227451	0.176001	0.278901	0.0855019	0.0520861	0.118918
138	DPP4	V354G	0.220497	0.175214	0.265779	0.154286	0.116442	0.192129
139	DPP4	V354G	0.213115	0.153783	0.272446	0.0360825	0.00983936	0.0623256
140	DPP4	V354G	0.191617	0.131925	0.251309	0.0346821	0.00741662	0.0619475
141	DPP4	V354G	0.132653	0.0938801	0.171426	0.114983	0.0780764	0.151889
142	DPP4	V354G	0.177835	0.139788	0.215882	0.174573	0.142164	0.206982
143	DPP4	V354G	0.215606	0.179082	0.25213	0.139785	0.0990957	0.180474
144	DPP4	V354G	0.140476	0.107244	0.173708	0.187117	0.144781	0.229453
145	DPP4	V354G	0.1325	0.0992753	0.165725	0.118012	0.0827741	0.153251
146	DPP4	V354G	0.155405	0.121707	0.189104	0.199468	0.159077	0.239859
147	DPP4	V354G	0.153595	0.113196	0.193993	0.189189	0.149282	0.229097
148	DPP4	V354G	0.164835	0.120822	0.208848	0.0716612	0.0428093	0.100513
149	DPP4	V354G	0.198413	0.149174	0.247652	0.162037	0.127289	0.196785
150	DPP4	V354G	0.217573	0.165265	0.269882	0.0322004	0.0175663	0.0468344
151	DPP4	V354G	0.18123	0.13828	0.22418	0.108247	0.0773329	0.139162
152	DPP4	V354G	0.203791	0.14944	0.258143	0.0676692	0.0430234	0.0923149
153	DPP4	V354G	0.149123	0.102886	0.195359	0.186391	0.144875	0.227906
154	DPP4	V354G	0.144578	0.100898	0.188259	0.0364078	0.0183217	0.0544938
155	DPP4	V354G	0.17207	0.135127	0.209012	0.180723	0.139332	0.222113
156	DPP4	V354G	0.205882	0.160578	0.251187	0.206704	0.164757	0.248651
157	DPP4	V354G	0.154054	0.11727	0.190838	0.186589	0.14536	0.227818
158	DPP4	V354G	0.135838	0.0997372	0.171939	0.154891	0.117926	0.191857
159	DPP4	V354G	0.139175	0.104735	0.173616	0.155556	0.122069	0.189042
160	DPP4	V354G	0.171053	0.128723	0.213382	0.151625	0.109388	0.193861
161	DPP4	V354G	0.146032	0.107034	0.185029	0.164306	0.12565	0.202961
162	DPP4	V354G	0.226415	0.161364	0.291466	0.124183	0.0719265	0.176439
163	DPP4	V354G	0.181818	0.118603	0.245034	0.031746	0.00113329	0.0623588
164	DPP4	V354G	0.234637	0.172557	0.296717	0.0454545	0.00652864	0.0843805
165	DPP4	V354G	0.210526	0.164698	0.256355	0.153558	0.110314	0.196802
166	DPP4	V354G	0.159236	0.102001	0.21647	0.0415225	0.0185223	0.0645227
167	DPP4	V354G	0.174216	0.130334	0.218098	0.0859107	0.0537134	0.118108
168	DPP4	V354G	0.1125	0.0778795	0.147121	0.0867769	0.0513093	0.122244
169	DPP4	V354G	0.159383	0.123009	0.195757	0.142202	0.109419	0.174985
170	DPP4	V354G	0.155844	0.0985587	0.21313	0.106952	0.0626564	0.151247
171	DPP4	V354G	0.15493	0.0954158	0.214443	0.0272727	0	0.0577104
172	DPP4	V354G	0.164456	0.127038	0.201875	0.115756	0.0801986	0.151313
173	DPP4	V354G	0.196203	0.134281	0.258125	0.0508475	0.0184833	0.0832116
174	DPP4	V354G	0.216783	0.149247	0.284319	0.0276243	0.00374776	0.0515009
175	DPP4	V354G	0.227941	0.157437	0.298445	0.0344828	0.00478353	0.064182
176	DPP4	V354G	0.168605	0.112652	0.224558	0.0686275	0.0195639	0.117691
177	DPP4	V354G	0.246835	0.179605	0.314066	0.0882353	0.0405657	0.135905
178	DPP4	V354G	0.150838	0.0984089	0.203267	0.202247	0.118797	0.285698
179	DPP4	V354G	0.21118	0.148135	0.274225	0.0394737	0	0.0832511
180	DPP4	V354G	0.223077	0.151513	0.294641	0.20354	0.129304	0.277776
181	DPP4	V354G	0.148699	0.106181	0.191216	0.147601	0.105371	0.189832
182	DPP4	V354G	0.1875	0.142422	0.232578	0.154098	0.11358	0.194617
183	DPP4	V354G	0.141104	0.103314	0.178895	0.184211	0.147048	0.221373
184	DPP4	V354G	0.157377	0.116509	0.198245	0.161804	0.124629	0.198978
185	DPP4	V354G	0.134269	0.104354	0.164183	0.128755	0.098346	0.159165
186	DPP4	V354G	0.189189	0.147123	0.231255	0.170732	0.127199	0.214264
187	DPP4	V354G	0.162857	0.124174	0.20154	0.127854	0.0965814	0.159126
188	DPP4	V354G	0.160535	0.118925	0.202145	0.165217	0.13128	0.199155
189	DPP4	V354G	0.183391	0.138775	0.228007	0.149847	0.111162	0.188532
190	DPP4	V354G	0.146718	0.103627	0.189809	0.161383	0.122676	0.200091
191	DPP4	V354G	0.221374	0.150279	0.292469	0.026087	0	0.055219
192	DPP4	V354G	0.123077	0.0432112	0.202943	0.0253165	0	0.0599557
193	DPP4	V354G	0.213542	0.155575	0.271508	0.189873	0.128719	0.251028
194	DPP4	V354G	0.190909	0.117464	0.264354	0.150376	0.0896289	0.211123
195	DPP4	V354G	0.213333	0.12062	0.306047	0.0963855	0.0328954	0.159876
196	DPP4	V354G	0.175	0.0917376	0.258262	0.0246914	0	0.0584861
197	DPP4	V354G	0.189024	0.129102	0.248947	0.0779221	0.018051	0.137793
198	DPP4	V354G	0.182432	0.120212	0.244652	0.0512821	0.0113146	0.0912495
199	EIF4EBP1	D55H	0.0277778	0.000936798	0.0546188	0.0416667	0	0.0981968
200	EIF4EBP1	D55H	0.036036	0.00136351	0.0707086	0.0416667	0	0.0878233
201	EIF4EBP1	D55H	0.0666667	0.00354983	0.129784	0.0519481	0.00237982	0.101516
202	EIF4EBP1	D55H	0.0413223	0.00585862	0.076786	0.0285714	0	0.0675989
203	EIF4EBP1	D55H	0.0408163	0.00164188	0.0799908	0.0263158	0	0.0623039
204	EIF4EBP1	D55H	0.0449438	0.00190082	0.0879868	0.029703	0	0.0628115
205	EIF4EBP1	D55H	0.038961	0	0.0821814	0.0472441	0.0103454	0.0841428
206	EIF4EBP1	D55H	0.0480769	0.00696189	0.089192	0.0485437	0.00703966	0.0900477
207	EIF4EBP1	D55H	0.0806452	0.0128681	0.148422	0.0232558	0	0.0551092
208	EIF4EBP1	D55H	0.0823529	0.0239122	0.140794	0.0597015	0.00296844	0.116435
209	EIF4EBP1	D55H	0.0869565	0.020472	0.153441	0.0581395	0.00868252	0.107597
210	EIF4EBP1	D55H	0.0425532	0.00174874	0.0833576	0.0285714	0	0.0837646
211	EIF4EBP1	D55H	0.032967	0	0.069652	0.0422535	0	0.089046
212	EIF4EBP1	D55H	0.046875	0	0.09866	0.0289855	0	0.0685702
213	EIF4EBP1	D55H	0.0873016	0.038014	0.136589	0.0344828	0	0.0728243
214	EIF4EBP1	D55H	0.04	0	0.0843489	0.037037	0	0.0874073
215	EIF4EBP1	D55H	0.0581395	0.00868252	0.107597	0.0769231	0.0121434	0.141703
216	EIF4EBP1	D55H	0.159091	0.0826714	0.23551	0.0705882	0.0161369	0.12504
217	EIF4EBP1	D55H	0.0816327	0.00496887	0.158296	0.0537634	0.00792287	0.099604
218	EIF4EBP1	D55H	0.0379747	0	0.0801225	0.06	0	0.125827
219	EIF4EBP1	D55H	0.0588235	0	0.1234	0.0212766	0	0.0625319
220	EIF4EBP1	D55H	0.04	0.00159271	0.0784073	0.037037	0	0.0874073
221	EIF4EBP1	D55H	0.0322581	0	0.0681672	0.0540541	0.0119878	0.0961203
222	EIF4EBP1	D55H	0.116883	0.0451222	0.188644	0.037037	0.00141989	0.0726542
223	EIF4EBP1	D55H	0.0677966	0.00364886	0.131944	0.0697674	0.0258056	0.113729
224	EIF4EBP1	D55H	0.05	0.00728358	0.0927164	0.0697674	0.0159255	0.123609
225	EIF4EBP1	D55H	0.0930233	0.00620567	0.179841	0.0375	0	0.0791312
226	EIF4EBP1	D55H	0.0754717	0.00435652	0.146587	0.0740741	0.024682	0.123466
227	EIF4EBP1	D55H	0.0784314	0.0262571	0.130606	0.028169	0	0.0666548
228	EIF4EBP1	D55H	0.0566038	0	0.118817	0.0428571	0	0.0903031
229	EIF4EBP1	D55H	0.0555556	0	0.11665	0.0701754	0.00386167	0.136489
230	EIF4EBP1	D55H	0.148148	0.0141508	0.282146	0.047619	0	0.112024
231	EIF4EBP1	D55H	0.0862069	0.013975	0.158439	0.0606061	0.00304112	0.118171
232	EIF4EBP1	D55H	0.0434783	0	0.10241	0.05	0	0.117541
233	EIF4EBP1	D55H	0.0701754	0.00386167	0.136489	0.0294118	0	0.0862037
234	EIF4EBP1	D55H	0.0526316	0	0.123628	0.0392157	0	0.0924885
235	EIF4EBP1	D55H	0.0472441	0.0103454	0.0841428	0.0505051	0.00736862	0.0936415
236	EIF4EBP1	D55H	0.0714286	0.0110973	0.13176	0.0701754	0.0232845	0.117066
237	EIF4EBP1	D55H	0.0458015	0.0100025	0.0816006	0.0263158	0	0.0623039
238	EIF4EBP1	D55H	0.043956	0.00183728	0.0860748	0.0384615	0	0.0811389
239	EIF4EBP1	D55H	0.05	0	0.105147	0.0285714	0	0.0675989
240	EIF4EBP1	D55H	0.109091	0.0508319	0.16735	0.0681818	0.0155187	0.120845
241	EIF4EBP1	D55H	0.0689655	0.0037527	0.134178	0.0588235	0.0028987	0.114748
242	EIF4EBP1	D55H	0.04	0.00864058	0.0713594	0.0480769	0.00696189	0.089192
243	EIF4EBP1	D55H	0.0366972	0.00140064	0.0719939	0.0666667	0.00354983	0.129784
244	EIF4EBP1	D55H	0.112903	0.0341278	0.191679	0.0727273	0.00409646	0.141358
245	EIF4EBP1	D55H	0.0683761	0.0226433	0.114109	0.025641	0	0.0542816
246	EIF4EBP1	D55H	0.176471	0.0718448	0.281096	0.0769231	0.0121434	0.141703
247	EIF4EBP1	D55H	0.037037	0.00141989	0.0726542	0.0597015	0.00296844	0.116435
248	EIF4EBP1	D55H	0.0373832	0.00143962	0.0733267	0.030303	0	0.0716589
249	EIF4EBP1	D55H	0.0851064	0.0286971	0.141516	0.0574713	0.00856538	0.106377
250	EIF4EBP1	D55H	0.104478	0.0312356	0.17772	0.0444444	0.00186857	0.0870203
251	EIF4EBP1	D55H	0.150943	0.0545637	0.247323	0.0660377	0.0187601	0.113315
252	EIF4EBP1	D55H	0.0657895	0.0100527	0.121526	0.0625	0.0205658	0.104434
253	EIF4EBP1	D55H	0.025641	0.0034561	0.047826	0.056338	0.00270554	0.109971
254	EIF4EBP1	D55H	0.0352941	0	0.0745213	0.0655738	0.0034553	0.127692
255	EIF4EBP1	D55H	0.15	0	0.306491	0.0212766	0	0.0625319
256	EIF4EBP1	D55H	0.0535714	0	0.112546	0.0615385	0.00311693	0.11996
257	EIF4EBP1	D55H	0.114286	0.00888177	0.21969	0.0333333	0	0.0975674
258	EIF4EBP1	D55H	0.0526316	0.0116415	0.0936216	0.031746	0	0.075039
259	EIF4EBP1	D55H	0.0408163	0	0.0962174	0.0384615	0	0.0811389
260	EIF4EBP1	D55H	0.0697674	0.0159255	0.123609	0.0357143	0	0.0753998
261	EIF4EBP1	D55H	0.0645161	0	0.150997	0.0625	0	0.130978
262	EIF4EBP1	D55H	0.0512821	0	0.120508	0.0384615	0	0.112381
263	EIF4EBP1	D55H	0.0416667	0	0.0981968	0.0227273	0	0.0667628
264	EIF4EBP1	D55H	0.04	0	0.0943161	0.0333333	0	0.0975674
265	EIF4EBP1	D55H	0.0512821	0	0.120508	0.0238095	0	0.0699164
266	EIF4EBP1	D55H	0.0576923	0	0.121065	0.0512821	0	0.120508
267	EIF4EBP1	D55H	0.121951	0.0511251	0.192777	0.0612245	0.0137589	0.10869
268	EIF4EBP1	D55H	0.0487805	0.00215702	0.095404	0.0277778	0.000936798	0.0546188
269	EIF4EBP1	D55H	0.0243902	0	0.0716077	0.0693069	0.0197757	0.118838
270	EIF4EBP1	D55H	0.0454545	0	0.107002	0.040404	0.00161696	0.0791911
271	EIF4EBP1	D55H	0.0545455	0.0121078	0.0969831	0.0454545	0.00193406	0.088975
272	EIF4EBP1	D55H	0.0666667	0.0102133	0.12312	0.0208333	0	0.049404
273	EIF4EBP1	D55H	0.0543478	0.0080233	0.100672	0.0588235	0.0028987	0.114748
274	EIF4EBP1	D55H	0.0263158	0	0.0772106	0.0588235	0	0.137913
275	EIF4EBP1	D55H	0.0888889	0.005741	0.172037	0.0212766	0	0.0625319
276	EIF4EBP1	D55H	0.0754717	0.00435652	0.146587	0.0444444	0	0.104656
277	EIF4EBP1	D55H	0.1	0.0168458	0.183154	0.0208333	0	0.0612383
278	EIF4EBP1	D55H	0.125	0	0.287049	0.0243902	0	0.0716077
279	EIF4EBP1	D55H	0.0930233	0.00620567	0.179841	0.0535714	0	0.112546
280	EIF4EBP1	D55H	0.0882353	0	0.183574	0.0434783	0.0018069	0.0851496
281	EIF4EBP1	D55H	0.16129	0.0318179	0.290763	0.0227273	0	0.0667628
282	EIF4EBP1	D55H	0.0740741	0	0.172858	0.0322581	0	0.0944546
283	EIF4EBP1	D55H	0.0454545	0	0.107002	0.037037	0	0.108271
284	EIF4EBP1	D55H	0.0652174	0	0.136569	0.0243902	0	0.0716077
285	EIF4EBP1	D55H	0.0925926	0.0152817	0.169903	0.0677966	0.00364886	0.131944
286	EIF4EBP1	D55H	0.0384615	0	0.0811389	0.056338	0.00270554	0.109971
287	EIF4EBP1	D55H	0.0526316	0	0.1106	0.037037	0	0.0781642
288	EIF4EBP1	D55H	0.178571	0.0367114	0.320431	0.0540541	0.00253362	0.105574
289	EIF4EBP1	D55H	0.047619	0.00207788	0.0931602	0.025	0	0.0529338
290	EIF4EBP1	R56W	0.027972	0.000946049	0.054998	0.0416667	0	0.0981968
291	EIF4EBP1	R56W	0.0347826	0.00129433	0.0682709	0.0533333	0.00248048	0.104186
292	EIF4EBP1	R56W	0.0833333	0.0133995	0.153267	0.0649351	0.00989699	0.119973
293	EIF4EBP1	R56W	0.0409836	0.00580438	0.0761628	0.0277778	0	0.0657367
294	EIF4EBP1	R56W	0.06	0	0.125827	0.046875	0	0.09866
295	EIF4EBP1	R56W	0.049505	0.00720044	0.0918095	0.0263158	0	0.0623039
296	EIF4EBP1	R56W	0.0449438	0.00190082	0.0879868	0.03125	0	0.0660551
297	EIF4EBP1	R56W	0.05	0.00224159	0.0977584	0.0763359	0.0308649	0.121807
298	EIF4EBP1	R56W	0.0560748	0.0124826	0.099667	0.0636364	0.0180194	0.109253
299	EIF4EBP1	R56W	0.0793651	0.0126174	0.146113	0.0568182	0.0084513	0.105185
300	EIF4EBP1	R56W	0.0804598	0.0233036	0.137616	0.057971	0.00283173	0.11311
301	EIF4EBP1	R56W	0.0958904	0.0283467	0.163434	0.0568182	0.0084513	0.105185
302	EIF4EBP1	R56W	0.0416667	0.00169381	0.0816395	0.0547945	0.00258877	0.107
303	EIF4EBP1	R56W	0.0447761	0	0.0942968	0.028169	0	0.0666548
304	EIF4EBP1	R56W	0.0873016	0.038014	0.136589	0.032967	0	0.069652
305	EIF4EBP1	R56W	0.0405405	0	0.0854761	0.0377358	0	0.0890379
306	EIF4EBP1	R56W	0.0588235	0.00880284	0.108844	0.0857143	0.020135	0.151294
307	EIF4EBP1	R56W	0.0348837	0	0.073663	0.03125	0	0.0660551
308	EIF4EBP1	R56W	0.155556	0.0806774	0.230434	0.0804598	0.0233036	0.137616
309	EIF4EBP1	R56W	0.0816327	0.00496887	0.158296	0.0606061	0.0136045	0.107608
310	EIF4EBP1	R56W	0.0487805	0.00215702	0.095404	0.0769231	0.00449721	0.149349
311	EIF4EBP1	R56W	0.0545455	0	0.114561	0.0208333	0	0.0612383
312	EIF4EBP1	R56W	0.047619	0.00688579	0.0883523	0.0377358	0	0.0890379
313	EIF4EBP1	R56W	0.1	0.00703075	0.192969	0.0833333	0.0194927	0.147174
314	EIF4EBP1	R56W	0.0520833	0.00763587	0.0965308	0.0869565	0.0354579	0.138455
315	EIF4EBP1	R56W	0.115385	0.0444837	0.186286	0.0366972	0.00140064	0.0719939
316	EIF4EBP1	R56W	0.0952381	0.0227527	0.167723	0.075188	0.030373	0.120003
317	EIF4EBP1	R56W	0.0666667	0.0189548	0.114379	0.0674157	0.0153229	0.119509
318	EIF4EBP1	R56W	0.108696	0.0187483	0.198643	0.0365854	0	0.0772205
319	EIF4EBP1	R56W	0.0727273	0.00409646	0.141358	0.0720721	0.023963	0.120181
320	EIF4EBP1	R56W	0.0865385	0.0325027	0.140574	0.0422535	0	0.089046
321	EIF4EBP1	R56W	0.0555556	0	0.11665	0.0416667	0	0.0878233
322	EIF4EBP1	R56W	0.0506329	0.00228607	0.0989798	0.0689655	0.0228531	0.115078
323	EIF4EBP1	R56W	0.0545455	0	0.114561	0.0689655	0.0037527	0.134178
324	EIF4EBP1	R56W	0.148148	0.0141508	0.282146	0.0487805	0	0.114716
325	EIF4EBP1	R56W	0.0833333	0.0133995	0.153267	0.0615385	0.00311693	0.11996
326	EIF4EBP1	R56W	0.0434783	0	0.10241	0.0487805	0	0.114716
327	EIF4EBP1	R56W	0.0740741	0.0042231	0.143925	0.0294118	0	0.0862037
328	EIF4EBP1	R56W	0.0512821	0	0.120508	0.0392157	0	0.0924885
329	EIF4EBP1	R56W	0.0465116	0.0101711	0.0828522	0.0510204	0.00745564	0.0945852
330	EIF4EBP1	R56W	0.0704225	0.0109088	0.129936	0.0701754	0.0232845	0.117066
331	EIF4EBP1	R56W	0.0714286	0.0204393	0.122418	0.0843373	0.0245531	0.144122
332	EIF4EBP1	R56W	0.0514706	0.0143356	0.0886056	0.0384615	0	0.0811389
333	EIF4EBP1	R56W	0.0425532	0.00174874	0.0833576	0.04	0	0.0843489
334	EIF4EBP1	R56W	0.0508475	0	0.106904	0.0277778	0	0.0657367
335	EIF4EBP1	R56W	0.107143	0.0498617	0.164424	0.0769231	0.0221743	0.131672
336	EIF4EBP1	R56W	0.0714286	0.00397612	0.138881	0.057971	0.00283173	0.11311
337	EIF4EBP1	R56W	0.04	0.00864058	0.0713594	0.046729	0.00673841	0.0867195
338	EIF4EBP1	R56W	0.0350877	0.00131102	0.0688644	0.0701754	0.00386167	0.136489
339	EIF4EBP1	R56W	0.102941	0.0307143	0.175168	0.0727273	0.00409646	0.141358
340	EIF4EBP1	R56W	0.0677966	0.0224373	0.113156	0.0252101	0	0.0533756
341	EIF4EBP1	R56W	0.0352941	0	0.0745213	0.0405405	0	0.0854761
342	EIF4EBP1	R56W	0.037037	0.00141989	0.0726542	0.0724638	0.0112922	0.133635
343	EIF4EBP1	R56W	0.0373832	0.00143962	0.0733267	0.0298507	0	0.0705989
344	EIF4EBP1	R56W	0.0833333	0.0280458	0.138621	0.0555556	0.00823184	0.102879
345	EIF4EBP1	R56W	0.114286	0.0397539	0.188818	0.0652174	0.0147639	0.115671
346	EIF4EBP1	R56W	0.148148	0.0533977	0.242899	0.0654206	0.0185693	0.112272
347	EIF4EBP1	R56W	0.0657895	0.0100527	0.121526	0.0629921	0.0207388	0.105245
348	EIF4EBP1	R56W	0.030303	0.00642621	0.0541799	0.0555556	0.00264604	0.108465
349	EIF4EBP1	R56W	0.0348837	0	0.073663	0.0666667	0.00354983	0.129784
350	EIF4EBP1	R56W	0.136364	0	0.279764	0.0217391	0	0.0638814
351	EIF4EBP1	R56W	0.0526316	0	0.1106	0.0625	0.00319603	0.121804
352	EIF4EBP1	R56W	0.0517241	0.0114215	0.0920267	0.03125	0	0.0738774
353	EIF4EBP1	R56W	0.0408163	0	0.0962174	0.0375	0	0.0791312
354	EIF4EBP1	R56W	0.0697674	0.0159255	0.123609	0.0352941	0	0.0745213
355	EIF4EBP1	R56W	0.0645161	0	0.150997	0.0625	0	0.130978
356	EIF4EBP1	R56W	0.0526316	0	0.123628	0.04	0	0.116815
357	EIF4EBP1	R56W	0.0545455	0	0.114561	0.0322581	0	0.0944546
358	EIF4EBP1	R56W	0.047619	0	0.112024	0.0444444	0	0.104656
359	EIF4EBP1	R56W	0.206897	0.0594649	0.354328	0.0606061	0	0.142015
360	EIF4EBP1	R56W	0.0566038	0	0.118817	0.0512821	0	0.120508
361	EIF4EBP1	R56W	0.120482	0.0504506	0.190513	0.0693069	0.0197757	0.118838
362	EIF4EBP1	R56W	0.0595238	0.00892647	0.110121	0.0337838	0.00467604	0.0628915
363	EIF4EBP1	R56W	0.0465116	0	0.109455	0.0865385	0.0325027	0.140574
364	EIF4EBP1	R56W	0.0434783	0	0.10241	0.0408163	0.00164188	0.0799908
365	EIF4EBP1	R56W	0.0530973	0.0117547	0.09444	0.043956	0.00183728	0.0860748
366	EIF4EBP1	R56W	0.0649351	0.00989699	0.119973	0.0208333	0	0.049404
367	EIF4EBP1	R56W	0.0537634	0.00792287	0.099604	0.0606061	0.00304112	0.118171
368	EIF4EBP1	R56W	0.111111	0	0.256294	0.0526316	0	0.153036
369	EIF4EBP1	R56W	0.0512821	0	0.120508	0.0571429	0	0.134041
370	EIF4EBP1	R56W	0.0909091	0.0059658	0.175852	0.0212766	0	0.0625319
371	EIF4EBP1	R56W	0.0689655	0.0037527	0.134178	0.0454545	0	0.107002
372	EIF4EBP1	R56W	0.1	0.0168458	0.183154	0.0204082	0	0.0599972
373	EIF4EBP1	R56W	0.117647	0	0.270804	0.0227273	0	0.0667628
374	EIF4EBP1	R56W	0.0888889	0.005741	0.172037	0.0555556	0	0.11665
375	EIF4EBP1	R56W	0.0882353	0	0.183574	0.0652174	0.0147639	0.115671
376	EIF4EBP1	R56W	0.15625	0.0304473	0.282053	0.0232558	0	0.0683032
377	EIF4EBP1	R56W	0.0740741	0	0.172858	0.030303	0	0.0887891
378	EIF4EBP1	R56W	0.047619	0	0.112024	0.0384615	0	0.112381
379	EIF4EBP1	R56W	0.0612245	0	0.128351	0.025641	0	0.075248
380	EIF4EBP1	R56W	0.109091	0.0267003	0.191482	0.0701754	0.00386167	0.136489
381	EIF4EBP1	R56W	0.0365854	0	0.0772205	0.0555556	0.00264604	0.108465
382	EIF4EBP1	R56W	0.0517241	0	0.108721	0.0365854	0	0.0772205
383	EIF4EBP1	R56W	0.172414	0.0349331	0.309894	0.0789474	0.0183223	0.139572
384	EIF4EBP1	R56W	0.0701754	0.00386167	0.136489	0.0465116	0	0.109455
385	EIF4EBP1	R56W	0.0549451	0.00812626	0.101764	0.03125	0.00110787	0.0613921
386	EIF4EBP1	R63W	0.0545455	0	0.114561	0.0530303	0.0148015	0.0912592
387	EIF4EBP1	R63W	0.042735	0.00608594	0.0793841	0.04	0	0.0843489
388	EIF4EBP1	R63W	0.045045	0.00646155	0.0836285	0.060241	0.00905354	0.111428
389	EIF4EBP1	R63W	0.0520833	0.00763587	0.0965308	0.0266667	0	0.063128
390	EIF4EBP1	R63W	0.0434783	0.0018069	0.0851496	0.0243902	0	0.057778
391	EIF4EBP1	R63W	0.119048	0.0497936	0.188302	0.0694444	0.0107264	0.128163
392	EIF4EBP1	R63W	0.0361446	0	0.0762993	0.0631579	0.0142439	0.112072
393	EIF4EBP1	R63W	0.0357143	0	0.0753998	0.034188	0.00126207	0.067114
394	EIF4EBP1	R63W	0.0243902	0	0.057778	0.0384615	0	0.0907304
395	EIF4EBP1	R63W	0.0296296	0.00102653	0.0582327	0.0309278	0	0.0653799
396	EIF4EBP1	R63W	0.046875	0.0102575	0.0834925	0.0315789	0	0.0667445
397	EIF4EBP1	R63W	0.0535714	0	0.112546	0.0555556	0.00823184	0.102879
398	EIF4EBP1	R63W	0.110294	0.0576466	0.162942	0.0430108	0.0017774	0.0842441
399	EIF4EBP1	R63W	0.046875	0	0.09866	0.0322581	0	0.0762377
400	EIF4EBP1	R63W	0.0483871	0	0.1018	0.0384615	0	0.0907304
401	EIF4EBP1	R63W	0.0307692	0	0.0727513	0.0588235	0.0028987	0.114748
402	EIF4EBP1	R63W	0.0483871	0	0.1018	0.0357143	0	0.0843189
403	EIF4EBP1	R63W	0.0892857	0.0146002	0.163971	0.0408163	0	0.0962174
404	EIF4EBP1	R63W	0.0598291	0.0168542	0.102804	0.0714286	0.00397612	0.138881
405	EIF4EBP1	R63W	0.0857143	0	0.178457	0.0204082	0	0.0599972
406	EIF4EBP1	R63W	0.150943	0.0545637	0.247323	0.0454545	0.00193406	0.088975
407	EIF4EBP1	R63W	0.0582524	0.0130196	0.103485	0.0517241	0	0.108721
408	EIF4EBP1	R63W	0.133333	0.0116915	0.254975	0.0235294	0	0.055753
409	EIF4EBP1	R63W	0.047619	0	0.100205	0.03125	0	0.0738774
410	EIF4EBP1	R63W	0.0588235	0	0.1234	0.0615385	0.00311693	0.11996
411	EIF4EBP1	R63W	0.028777	0.000984788	0.0565692	0.0560748	0.0124826	0.099667
412	EIF4EBP1	R63W	0.0375	0	0.0791312	0.025641	0	0.0607185
413	EIF4EBP1	R63W	0.0714286	0	0.166821	0.0243902	0	0.0716077
414	EIF4EBP1	R63W	0.0689655	0	0.16119	0.0454545	0	0.132496
415	EIF4EBP1	R63W	0.0977444	0.0472744	0.148214	0.0512821	0.00233212	0.100232
416	EIF4EBP1	R63W	0.111111	0.0385199	0.183702	0.0526316	0.00242924	0.102834
417	EIF4EBP1	R63W	0.113636	0.0473275	0.179945	0.0238095	0	0.056412
418	EIF4EBP1	R63W	0.0806452	0.0327195	0.128571	0.0526316	0.0116415	0.0936216
419	EIF4EBP1	R63W	0.0625	0.0140785	0.110921	0.0595238	0.00892647	0.110121
420	EIF4EBP1	R63W	0.0754717	0.0251857	0.125758	0.0508475	0	0.106904
421	EIF4EBP1	R63W	0.0582524	0.0130196	0.103485	0.0655738	0.0034553	0.127692
422	EIF4EBP1	R63W	0.0442478	0.00633137	0.0821642	0.05	0.00224159	0.0977584
423	EIF4EBP1	R63W	0.0625	0.00945692	0.115543	0.0818182	0.030598	0.133038
424	EIF4EBP1	R63W	0.0291262	0.00616272	0.0520897	0.0625	0.00945692	0.115543
425	EIF4EBP1	R63W	0.115385	0.0285491	0.20222	0.027027	0	0.0792783
426	EIF4EBP1	R63W	0.0508475	0	0.106904	0.0735294	0.011494	0.135565
427	EIF4EBP1	R63W	0.0491803	0	0.103446	0.0217391	0	0.0638814
428	EIF4EBP1	R63W	0.0645161	0	0.150997	0.0392157	0	0.0924885
429	EIF4EBP1	R63W	0.0789474	0.0294472	0.128448	0.056338	0.00270554	0.109971
430	EIF4EBP1	R63W	0.0291262	0	0.0616015	0.0277778	0	0.0814597
431	EIF4EBP1	R63W	0.111111	0	0.256294	0.0465116	0	0.109455
432	EIF4EBP1	R63W	0.0416667	0	0.121612	0.0322581	0	0.0944546
433	EIF4EBP1	R63W	0.031746	0.00113329	0.0623588	0.0615385	0.00311693	0.11996
434	EIF4EBP1	R63W	0.0416667	0	0.0878233	0.025641	0	0.075248
435	EIF4EBP1	R63W	0.0487805	0	0.114716	0.0344828	0	0.0814414
436	EIF4EBP1	R63W	0.0240964	0.00504933	0.0431434	0.0544218	0.0177506	0.0910929
437	EIF4EBP1	R63W	0.0348837	0	0.073663	0.0367647	0.00513753	0.0683919
438	EIF4EBP1	R63W	0.0340136	0.00471134	0.0633159	0.03125	0	0.0660551
439	EIF4EBP1	R63W	0.103896	0.0357436	0.172049	0.0689655	0.0277213	0.11021
440	EIF4EBP1	R63W	0.0813953	0.023604	0.139187	0.062069	0.0227966	0.101341
441	EIF4EBP1	R63W	0.0740741	0.0042231	0.143925	0.0810811	0.030302	0.13186
442	EIF4EBP1	R63W	0.0491803	0	0.103446	0.0660377	0.0187601	0.113315
443	EIF4EBP1	R63W	0.108108	0.0373596	0.178857	0.049505	0.00720044	0.0918095
444	EIF4EBP1	R63W	0.0555556	0	0.130381	0.05	0	0.117541
445	EIF4EBP1	R63W	0.119048	0.0211076	0.216988	0.0425532	0	0.100259
446	EIF4EBP1	R63W	0.0491803	0	0.103446	0.0576923	0.0128811	0.102504
447	EIF4EBP1	R63W	0.133333	0.0473196	0.219347	0.0526316	0	0.1106
448	EIF4EBP1	R63W	0.157895	0	0.321855	0.0434783	0	0.10241
449	EIF4EBP1	R63W	0.038961	0	0.0821814	0.036036	0.00136351	0.0707086
450	EIF4EBP1	R63W	0.08	0	0.186345	0.0576923	0	0.121065
451	EIF4EBP1	R63W	0.1875	0.0522661	0.322734	0.0487805	0	0.114716
452	EIF4EBP1	R63W	0.125	0	0.257313	0.0526316	0	0.123628
453	EIF4EBP1	R63W	0.146341	0.0381528	0.25453	0.047619	0	0.138701
454	EIF4EBP1	R63W	0.0789474	0	0.164684	0.0243902	0	0.0716077
455	EIF4EBP1	R63W	0.0508475	0.0112096	0.0904853	0.0526316	0	0.1106
456	EIF4EBP1	R63W	0.0612245	0	0.128351	0.0571429	0	0.134041
457	EIF4EBP1	R63W	0.0526316	0.00242924	0.102834	0.0238095	0	0.0699164
458	EIF4EBP1	R63W	0.123288	0.0478697	0.198706	0.046875	0	0.09866
459	EIF4EBP1	R63W	0.142857	0.0564489	0.229265	0.0701754	0.00386167	0.136489
460	EIF4EBP1	R63W	0.0405405	0	0.0854761	0.0392157	0.0015461	0.0768853
461	EIF4EBP1	R63W	0.0813953	0.023604	0.139187	0.021978	0	0.0521009
462	EIF4EBP1	R63W	0.0394737	0	0.0832511	0.08	0.00480274	0.155197
463	EIF4EBP1	R63W	0.0444444	0.00186857	0.0870203	0.0307692	0	0.0727513
464	EIF4EBP1	R63W	0.0517241	0	0.108721	0.0675676	0.0103789	0.124756
465	EIF4EBP1	R63W	0.0379747	0	0.0801225	0.03125	0	0.0660551
466	EIF4EBP1	R63W	0.0666667	0.015132	0.118201	0.0347222	0.00482046	0.064624
467	EIF4EBP1	R63W	0.0531915	0.00782488	0.0985581	0.0361446	0.00775091	0.0645383
468	EIF4EBP1	S65L	0.0508475	0	0.106904	0.0601504	0.0197421	0.100559
469	EIF4EBP1	S65L	0.0619469	0.0175009	0.106393	0.0555556	0.00264604	0.108465
470	EIF4EBP1	S65L	0.0545455	0.0121078	0.0969831	0.0625	0.00945692	0.115543
471	EIF4EBP1	S65L	0.0612245	0.0137589	0.10869	0.0277778	0	0.0657367
472	EIF4EBP1	S65L	0.0430108	0.0017774	0.0842441	0.0253165	0	0.0599557
473	EIF4EBP1	S65L	0.144578	0.068921	0.220236	0.0694444	0.0107264	0.128163
474	EIF4EBP1	S65L	0.0853659	0.0248865	0.145845	0.0666667	0.015132	0.118201
475	EIF4EBP1	S65L	0.0595238	0.00892647	0.110121	0.0431034	0.00614552	0.0800614
476	EIF4EBP1	S65L	0.0465116	0.0020037	0.0910196	0.0384615	0	0.0907304
477	EIF4EBP1	S65L	0.0538462	0.0150459	0.0926464	0.0306122	0	0.0647183
478	EIF4EBP1	S65L	0.0789474	0	0.164684	0.030303	0	0.0887891
479	EIF4EBP1	S65L	0.0285714	0	0.0675989	0.0649351	0.00989699	0.119973
480	EIF4EBP1	S65L	0.0408163	0	0.0962174	0.0394737	0	0.0832511
481	EIF4EBP1	S65L	0.0578512	0.0162533	0.0994491	0.0309278	0	0.0653799
482	EIF4EBP1	S65L	0.0555556	0	0.11665	0.0674157	0.0153229	0.119509
483	EIF4EBP1	S65L	0.139706	0.0814407	0.197971	0.0449438	0.00190082	0.0879868
484	EIF4EBP1	S65L	0.0491803	0	0.103446	0.0615385	0.00311693	0.11996
485	EIF4EBP1	S65L	0.0724638	0.0112922	0.133635	0.0392157	0	0.0924885
486	EIF4EBP1	S65L	0.0746269	0.0117028	0.137551	0.0428571	0	0.0903031
487	EIF4EBP1	S65L	0.0508475	0	0.106904	0.0357143	0	0.0843189
488	EIF4EBP1	S65L	0.0491803	0	0.103446	0.0365854	0	0.0772205
489	EIF4EBP1	S65L	0.113208	0.0279056	0.198509	0.047619	0	0.112024
490	EIF4EBP1	S65L	0.0634921	0.00327865	0.123705	0.0208333	0	0.0612383
491	EIF4EBP1	S65L	0.121212	0.00985803	0.232566	0.0408163	0	0.0962174
492	EIF4EBP1	S65L	0.16	0.0583839	0.261616	0.045977	0.00196834	0.0899857
493	EIF4EBP1	S65L	0.0733945	0.0244376	0.122351	0.0701754	0.00386167	0.136489
494	EIF4EBP1	S65L	0.126761	0.0493718	0.204149	0.0793651	0.0126174	0.146113
495	EIF4EBP1	S65L	0.2	0.0674822	0.332518	0.0232558	0	0.0551092
496	EIF4EBP1	S65L	0.0606061	0.00304112	0.118171	0.031746	0	0.075039
497	EIF4EBP1	S65L	0.0652174	0	0.136569	0.0634921	0.00327865	0.123705
498	EIF4EBP1	S65L	0.0416667	0	0.0878233	0.0277778	0	0.0657367
499	EIF4EBP1	S65L	0.107143	0	0.221705	0.047619	0	0.112024
500	EIF4EBP1	S65L	0.0638298	0	0.133715	0.0784314	0.00464575	0.152217
501	EIF4EBP1	S65L	0.060241	0.00905354	0.111428	0.0666667	0	0.139548
502	EIF4EBP1	S65L	0.0676692	0.0249815	0.110357	0.0707071	0.0202133	0.121201
503	EIF4EBP1	S65L	0.151515	0.0808866	0.222144	0.0377358	0	0.0890379
504	EIF4EBP1	S65L	0.120879	0.0539019	0.187856	0.0470588	0.0020402	0.0920774
505	EIF4EBP1	S65L	0.0808824	0.0350586	0.126706	0.0578512	0.0162533	0.0994491
506	EIF4EBP1	S65L	0.0666667	0.0189548	0.114379	0.0793651	0.0126174	0.146113
507	EIF4EBP1	S65L	0.0776699	0.0259808	0.129359	0.0597015	0.00296844	0.116435
508	EIF4EBP1	S65L	0.0438596	0.0062682	0.0814511	0.0512821	0.00233212	0.100232
509	EIF4EBP1	S65L	0.0288462	0.00610019	0.0515921	0.0641026	0.00974592	0.118459
510	EIF4EBP1	S65L	0.0454545	0.0125562	0.0783529	0.0466667	0.0129124	0.0804209
511	EIF4EBP1	S65L	0.153846	0.0557811	0.251911	0.025	0	0.0733827
512	EIF4EBP1	S65L	0.0727273	0.00409646	0.141358	0.084507	0.0198087	0.149205
513	EIF4EBP1	S65L	0.0714286	0	0.166821	0.04	0	0.0943161
514	EIF4EBP1	S65L	0.0892857	0.0364751	0.142096	0.0714286	0.0110973	0.13176
515	EIF4EBP1	S65L	0.039604	0.00156909	0.0776388	0.0277778	0	0.0814597
516	EIF4EBP1	S65L	0.0869565	0	0.202111	0.0571429	0	0.134041
517	EIF4EBP1	S65L	0.0307692	0	0.0727513	0.04	0	0.0943161
518	EIF4EBP1	S65L	0.0422535	0	0.089046	0.0243902	0	0.0716077
519	EIF4EBP1	S65L	0.0540541	0	0.126915	0.0344828	0	0.0814414
520	EIF4EBP1	S65L	0.0283401	0.00764547	0.0490347	0.0540541	0.0176236	0.0904845
521	EIF4EBP1	S65L	0.0465116	0.0020037	0.0910196	0.0454545	0.00992022	0.0809889
522	EIF4EBP1	S65L	0.0428571	0.0093078	0.0764065	0.0729167	0.0209069	0.124926
523	EIF4EBP1	S65L	0.128205	0.0232809	0.233129	0.0227273	0	0.0538651
524	EIF4EBP1	S65L	0.0508475	0	0.106904	0.0673077	0.0191536	0.115462
525	EIF4EBP1	S65L	0.126761	0.0493718	0.204149	0.0618557	0.0139169	0.109794
526	EIF4EBP1	S65L	0.0869565	0	0.202111	0.0204082	0	0.0599972
527	EIF4EBP1	S65L	0.0625	0	0.146368	0.0526316	0	0.123628
528	EIF4EBP1	S65L	0.116279	0.0204666	0.212092	0.0416667	0	0.0981968
529	EIF4EBP1	S65L	0.046875	0	0.09866	0.0576923	0.0128811	0.102504
530	EIF4EBP1	S65L	0.2	0.0246955	0.375305	0.0612245	0	0.128351
531	EIF4EBP1	S65L	0.0243902	0	0.057778	0.0294118	0	0.0695697
532	EIF4EBP1	S65L	0.05	0.00224159	0.0977584	0.045045	0.00646155	0.0836285
533	EIF4EBP1	S65L	0.107143	0	0.221705	0.06	0	0.125827
534	EIF4EBP1	S65L	0.130435	0	0.268071	0.0789474	0	0.164684
535	EIF4EBP1	S65L	0.0697674	0	0.145912	0.0263158	0	0.0772106
536	EIF4EBP1	S65L	0.0666667	0	0.139548	0.0571429	0	0.134041
537	EIF4EBP1	S65L	0.0625	0.00945692	0.115543	0.0540541	0	0.126915
538	EIF4EBP1	S65L	0.133333	0.0564003	0.210266	0.0615385	0.00311693	0.11996
539	EIF4EBP1	S65L	0.1875	0.0918752	0.283125	0.0769231	0.00449721	0.149349
540	EIF4EBP1	S65L	0.0405405	0	0.0854761	0.05	0.00728358	0.0927164
541	EIF4EBP1	S65L	0.0727273	0.00409646	0.141358	0.0652174	0	0.136569
542	EIF4EBP1	S65L	0.0804598	0.0233036	0.137616	0.0333333	0	0.0704189
543	EIF4EBP1	S65L	0.0375	0	0.0791312	0.0816327	0.00496887	0.158296
544	EIF4EBP1	S65L	0.0434783	0.0018069	0.0851496	0.0307692	0	0.0727513
545	EIF4EBP1	S65L	0.0506329	0.00228607	0.0989798	0.030303	0	0.06407
546	EIF4EBP1	S65L	0.06	0	0.125827	0.0231214	0.000726325	0.0455165
547	EIF4EBP1	S65L	0.0638298	0.0144131	0.113246	0.0333333	0.004607	0.0620597
548	EIF4EBP1	S65L	0.0631579	0.0142439	0.112072	0.035503	0.00760403	0.0634019
549	KIF15	T334P	0.150327	0.0936968	0.206957	0.0860215	0.0290342	0.143009
550	KIF15	T334P	0.142857	0.0269283	0.258786	0.0465116	0	0.109455
551	KIF15	T334P	0.170213	0.10818	0.232245	0.171233	0.110127	0.232339
552	KIF15	T334P	0.182432	0.120212	0.244652	0.133333	0.0564003	0.210266
553	KIF15	T334P	0.107143	0.0410003	0.173285	0.0714286	0.00397612	0.138881
554	KIF15	T334P	0.205714	0.145825	0.265604	0.183575	0.130836	0.236313
555	KIF15	T334P	0.157895	0.11242	0.203369	0.125	0.055902	0.194098
556	KIF15	T334P	0.181818	0.101234	0.262402	0.0533333	0.0173749	0.0892917
557	KIF15	T334P	0.128378	0.074486	0.182271	0.0480769	0.00696189	0.089192
558	KIF15	T334P	0.204082	0.147659	0.260505	0.113924	0.0643833	0.163465
559	KIF15	T334P	0.110497	0.0782017	0.142793	0.0765766	0.0415966	0.111557
560	KIF15	T334P	0.112821	0.0684156	0.157225	0.173516	0.123361	0.223671
561	KIF15	T334P	0.199052	0.145176	0.252928	0.104895	0.054673	0.155117
562	KIF15	T334P	0.234637	0.172557	0.296717	0.119403	0.0645005	0.174305
563	KIF15	T334P	0.110619	0.069726	0.151513	0.134969	0.0825142	0.187424
564	KIF15	T334P	0.178344	0.118465	0.238223	0.195122	0.125087	0.265157
565	KIF15	T334P	0.185185	0.136345	0.234025	0.166667	0.114757	0.218576
566	KIF15	T334P	0.140351	0.0765886	0.204113	0.109375	0.0652277	0.153522
567	KIF15	T334P	0.124444	0.0813138	0.167575	0.111554	0.0726072	0.1505
568	KIF15	T334P	0.109375	0.0781582	0.140592	0.09375	0.055579	0.131921
569	KIF15	T334P	0.125	0.0873243	0.162676	0.137037	0.0960184	0.178056
570	KIF15	T334P	0.184615	0.117921	0.25131	0.166667	0.107027	0.226306
571	KIF15	T334P	0.201835	0.126486	0.277184	0.126667	0.0734407	0.179893
572	KIF15	T334P	0.156584	0.114093	0.199074	0.025641	0.00538905	0.045893
573	KIF15	T334P	0.223404	0.17479	0.272019	0.147727	0.0735917	0.221863
574	KIF15	T334P	0.20462	0.159196	0.250045	0.186667	0.135754	0.237579
575	KIF15	T334P	0.153846	0.103206	0.204487	0.057377	0.0161097	0.0986444
576	KIF15	T334P	0.218605	0.16336	0.27385	0.162393	0.115139	0.209648
577	KIF15	T334P	0.165493	0.122272	0.208714	0.168627	0.122672	0.214583
578	KIF15	T334P	0.139344	0.0778935	0.200795	0.140625	0.0914527	0.189797
579	KIF15	T334P	0.183333	0.114102	0.252564	0.20202	0.12293	0.281111
580	KIF15	T334P	0.156522	0.0901133	0.22293	0.131034	0.076111	0.185958
581	KIF15	T334P	0.243902	0.150955	0.33685	0.147368	0.0760882	0.218649
582	KIF15	T334P	0.14557	0.0905784	0.200561	0.138298	0.0685115	0.208084
583	KIF15	T334P	0.128205	0.075743	0.180667	0.205479	0.139939	0.27102
584	KIF15	T334P	0.151685	0.0989881	0.204383	0.158416	0.108063	0.208768
585	KIF15	T334P	0.241573	0.178692	0.304454	0.175824	0.12052	0.231129
586	KIF15	T334P	0.152632	0.101495	0.203768	0.158163	0.107079	0.209247
587	KIF15	T334P	0.16129	0.0865394	0.236041	0.115044	0.0562138	0.173875
588	KIF15	T334P	0.174757	0.101418	0.248097	0.11811	0.06198	0.174241
589	KIF15	T334P	0.21875	0.117469	0.320031	0.159091	0.0826714	0.23551
590	KIF15	T334P	0.127072	0.0785516	0.175592	0.125	0.0694176	0.180582
591	KIF15	T334P	0.159574	0.0855431	0.233606	0.144144	0.0979411	0.190347
592	KIF15	T334P	0.154762	0.0774173	0.232107	0.028169	0	0.0666548
593	KIF15	T334P	0.20524	0.152931	0.25755	0.0722222	0.0344068	0.110038
594	KIF15	T334P	0.21256	0.156827	0.268293	0.223404	0.163864	0.282945
595	KIF15	T334P	0.139037	0.0894484	0.188626	0.161677	0.10584	0.217513
596	KIF15	T334P	0.174825	0.112573	0.237077	0.0760234	0.0362993	0.115747
597	KIF15	T334P	0.133603	0.0911739	0.176033	0.0575916	0.0245523	0.0906309
598	KIF15	T334P	0.152381	0.103773	0.200989	0.116505	0.0726933	0.160316
599	KIF15	T334P	0.134831	0.0846568	0.185006	0.119497	0.069078	0.169916
600	KIF15	T334P	0.17931	0.116871	0.241749	0.154639	0.103761	0.205517
601	KIF15	T334P	0.213592	0.134443	0.292741	0.106509	0.0599993	0.153018
602	KIF15	T334P	0.154185	0.107207	0.201163	0.0826087	0.0470313	0.118186
603	KIF15	T334P	0.145038	0.0847368	0.20534	0.12844	0.0656296	0.191251
604	KIF15	T334P	0.188525	0.11912	0.257929	0.097561	0.0451234	0.149999
605	KIF15	T334P	0.210526	0.11887	0.302183	0.0769231	0.035108	0.118738
606	KIF15	T334P	0.181818	0.13208	0.231556	0.0575221	0.027166	0.0878783
607	KIF15	T334P	0.190476	0.134494	0.246459	0.168539	0.113546	0.223533
608	KIF15	T334P	0.169591	0.113344	0.225837	0.164103	0.112119	0.216086
609	KIF15	T334P	0.224044	0.163634	0.284454	0.196319	0.13534	0.257298
610	KIF15	T334P	0.234375	0.16099	0.30776	0.139073	0.0838824	0.194263
611	KIF15	T334P	0.167742	0.126149	0.209335	0.168889	0.119935	0.217843
612	KIF15	T334P	0.145078	0.0953918	0.194764	0.150685	0.103305	0.198065
613	KIF15	T334P	0.140741	0.0820792	0.199402	0.121212	0.0714131	0.171011
614	KIF15	T334P	0.134529	0.0897444	0.179314	0.15678	0.110391	0.203168
615	KIF15	T334P	0.196203	0.134281	0.258125	0.143678	0.0915602	0.195796
616	KIF15	T334P	0.137652	0.0946851	0.180619	0.159794	0.108233	0.211355
617	KIF15	T334P	0.149123	0.0837343	0.214511	0.17561	0.123525	0.227695
618	KIF15	T334P	0.180328	0.124625	0.23603	0.176923	0.130538	0.223308
619	KIF15	T334P	0.225806	0.152215	0.299398	0.048913	0.0177484	0.0800776
620	KIF15	T334P	0.230216	0.160233	0.300199	0.175439	0.118432	0.232445
621	KIF15	T334P	0.184615	0.130159	0.239071	0.131429	0.0813702	0.181487
622	KIF15	T334P	0.179775	0.099997	0.259554	0.0217391	0	0.0638814
623	UBE2N	P63A	0.0898876	0.0304652	0.14931	0.0588235	0.0192787	0.0983684
624	UBE2N	P63A	0.106383	0.0440531	0.168713	0.0454545	0.00652864	0.0843805
625	UBE2N	P63A	0.0775623	0.04997	0.105155	0.0941176	0.0502247	0.138011
626	UBE2N	P63A	0.0620155	0.0203956	0.103635	0.0826446	0.0335842	0.131705
627	UBE2N	P63A	0.0561404	0.0294154	0.0828653	0.0627615	0.0320132	0.0935098
628	UBE2N	P63A	0.039801	0.0127753	0.0668267	0.0761905	0.0468927	0.105488
629	UBE2N	P63A	0.0561798	0.0285596	0.0838	0.0330579	0.00120173	0.064914
630	UBE2N	P63A	0.041543	0.0202387	0.0628474	0.0950413	0.0580916	0.131991
631	UBE2N	P63A	0.059761	0.0304359	0.089086	0.0257732	0.00347543	0.048071
632	UBE2N	P63A	0.0830189	0.0497993	0.116238	0.101149	0.0728141	0.129485
633	UBE2N	P63A	0.0410256	0.0131861	0.0688652	0.0431655	0.0093802	0.0769507
634	UBE2N	P63A	0.0451128	0.00983932	0.0803862	0.045977	0.00196834	0.0899857
635	UBE2N	P63A	0.0625	0.0308007	0.0941993	0.111111	0.0663068	0.155915
636	UBE2N	P63A	0.0636364	0.0313803	0.0958925	0.123077	0.0432112	0.202943
637	UBE2N	P63A	0.104167	0.0177484	0.190585	0.111702	0.0666745	0.15673
638	UBE2N	P63A	0.104167	0.0177484	0.190585	0.123077	0.0432112	0.202943
639	UBE2N	P63A	0.16129	0.0318179	0.290763	0.0508475	0.0184833	0.0832116
640	UBE2N	P63A	0.176471	0.0483307	0.30461	0.0625	0	0.146368
641	UBE2N	P63A	0.0346821	0.0154025	0.0539617	0.0310881	0.0137742	0.0484019
642	UBE2N	P63A	0.0359281	0.0159688	0.0558875	0.0863636	0.0492453	0.123482
643	UBE2N	P63A	0.025641	0.0132393	0.0380428	0.045977	0.0239727	0.0679813
644	UBE2N	P63A	0.0306644	0.0167173	0.0446115	0.0421546	0.0230954	0.0612137
645	UBE2N	P63A	0.113208	0.0279056	0.198509	0.0547945	0.00258877	0.107
646	UBE2N	P63A	0.0679012	0.0291612	0.106641	0.113924	0.0438628	0.183985
647	UBE2N	P63A	0.0645161	0.0212757	0.107757	0.0508475	0.0184833	0.0832116
648	UBE2N	P63A	0.0598802	0.0238951	0.0958654	0.111111	0.0748155	0.147407
649	UBE2N	P63A	0.0701754	0.043103	0.0972479	0.0505837	0.023791	0.0773763
650	UBE2N	P63A	0.141844	0.0842566	0.199431	0.0703125	0.0389931	0.101632
651	UBE2N	P63A	0.0491803	0.0220473	0.0763133	0.108974	0.0743981	0.143551
652	UBE2N	P63A	0.0522876	0.0170148	0.0875604	0.0617978	0.0264247	0.0971708
653	UBE2N	P63A	0.0314136	0.0066759	0.0561513	0.124224	0.0732748	0.175172
654	UBE2N	P63A	0.0341297	0.0133404	0.054919	0.120253	0.069537	0.170969
655	UBE2N	P63A	0.0569395	0.0298456	0.0840334	0.101227	0.0684844	0.13397
656	UBE2N	P63A	0.0381679	0.0149675	0.0613684	0.083151	0.0578363	0.108466
657	UBE2N	P63A	0.0454545	0.00992022	0.0809889	0.0744681	0.043827	0.105109
658	UBE2N	P63A	0.0681818	0.0155187	0.120845	0.0720721	0.0380538	0.10609
659	UBE2N	P63A	0.0462963	0.0182742	0.0743184	0.0386905	0.0180694	0.0593116
660	UBE2N	P63A	0.0672269	0.022235	0.112219	0.0904762	0.0516779	0.129274
661	UBE2N	P63A	0.0318471	0.0043805	0.0593138	0.0612245	0.022469	0.0999799
662	UBE2N	P63A	0.0391061	0.0107085	0.0675038	0.025	0.000808633	0.0491914
663	UBE2N	P63A	0.103118	0.0739289	0.132306	0.122494	0.0921689	0.15282
664	UBE2N	P63A	0.0764045	0.0517232	0.101086	0.110276	0.079541	0.14101
665	UBE2N	P63A	0.0460526	0.0224913	0.069614	0.04	0.0128419	0.0671581
666	UBE2N	P63A	0.08	0.0186017	0.141398	0.0869565	0.020472	0.153441
667	UBE2N	P63A	0.0851064	0.0286971	0.141516	0.0707071	0.0202133	0.121201
668	UBE2N	P63A	0.0725806	0.0402904	0.104871	0.0613333	0.0370484	0.0856182
669	UBE2N	P63A	0.047619	0.0213258	0.0739123	0.0471698	0.018632	0.0757076
670	UBE2N	P63A	0.091954	0.0490189	0.134889	0.0780142	0.0467122	0.109316
671	UBE2N	P63A	0.0487805	0.0218624	0.0756986	0.0857143	0.0547999	0.116629
672	UBE2N	P63A	0.081448	0.0453865	0.117509	0.0714286	0.0340127	0.108844
673	UBE2N	P63A	0.033241	0.0147487	0.0517333	0.134058	0.0938618	0.174254
674	UBE2N	P63A	0.0552486	0.0219652	0.0885321	0.064	0.0210937	0.106906
675	UBE2N	P63A	0.0298507	0.00632481	0.0533767	0.0517241	0.0188172	0.0846311
676	UBE2N	P63A	0.0574713	0.0292354	0.0857071	0.0412979	0.0201166	0.0624793
677	UBE2N	P63A	0.0660066	0.0380495	0.0939637	0.103746	0.0716626	0.13583
678	UBE2N	P63A	0.0557103	0.0319845	0.0794361	0.0534351	0.0149227	0.0919476
679	UBE2N	P63A	0.117647	0.084994	0.1503	0.101695	0.0631334	0.140256
680	UBE2N	P63A	0.027027	0.00569554	0.0483585	0.0592784	0.0357814	0.0827753
681	UBE2N	P63A	0.027972	0.00886178	0.0470823	0.0610687	0.0320737	0.0900637
682	UBE2N	P63A	0.0565371	0.0296289	0.0834453	0.11745	0.0808956	0.154004
683	UBE2N	P63A	0.046875	0.0169769	0.0767731	0.0582524	0.026268	0.0902369
684	UBE2N	P63A	0.116618	0.082651	0.150585	0.131805	0.0963148	0.167295
685	UBE2N	P63A	0.0591716	0.0235989	0.0947443	0.0337079	0	0.0712028
686	UBE2N	P63A	0.0600707	0.0323864	0.087755	0.157895	0.116905	0.198885
687	UBE2N	P63A	0.0416667	0.0134016	0.0699317	0.116402	0.0706801	0.162124
688	UBE2N	P63A	0.056872	0.0256226	0.0881214	0.12963	0.0848351	0.174424
689	UBE2N	P63A	0.0326797	0.0127587	0.0526008	0.0566038	0.0346082	0.0785993
690	UBE2N	P63A	0.0436364	0.0194919	0.0677808	0.0548523	0.0258641	0.0838405
691	UBE2N	P63A	0.047619	0.0213258	0.0739123	0.123762	0.0783496	0.169175
692	UBE2N	P63A	0.0849057	0.0473841	0.122427	0.0628571	0.026898	0.0988163
693	UBE2N	P63A	0.048951	0.0239449	0.0739572	0.0721311	0.0430974	0.101165
694	UBE2N	P63A	0.0555556	0.0291008	0.0820103	0.0424837	0.0198856	0.0650817
695	UBE2N	P63A	0.034632	0.0110529	0.0582112	0.0355731	0.0127496	0.0583967
696	UBE2N	P63A	0.126866	0.0870189	0.166712	0.106628	0.0741543	0.139102
697	UBE2N	P63A	0.0611702	0.0369478	0.0853926	0.126697	0.0956868	0.157707
698	UBE2N	P63A	0.0824742	0.0508682	0.11408	0.180328	0.14094	0.219715
699	UBE2N	P63A	0.048913	0.0268763	0.0709497	0.0684932	0.0395215	0.0974648
700	UBE2N	P63A	0.0592593	0.0194307	0.0990878	0.0983607	0.023628	0.173093
701	UBE2N	P63A	0.062201	0.0294572	0.0949447	0.121827	0.0761525	0.167502
702	UBE2N	P63A	0.0419948	0.0218544	0.0621351	0.0982659	0.0539085	0.142623
703	UBE2N	P63A	0.0699088	0.0423552	0.0974624	0.13577	0.101465	0.170076
704	UBE2N	P63A	0.057554	0.0188365	0.0962714	0.116129	0.0656923	0.166566
705	UBE2N	P63A	0.057971	0.00283173	0.11311	0.123457	0.0518178	0.195096
706	UBE2N	P63A	0.0318725	0.0101412	0.0536038	0.0550725	0.0310009	0.0791441
707	UBE2N	P63A	0.147799	0.108792	0.186806	0.113924	0.0788934	0.148955
708	UBE2N	P63A	0.116022	0.0693669	0.162677	0.0263158	0.000868381	0.0517632
709	UBE2N	P63A	0.0496894	0.0161234	0.0832555	0.0549451	0.0279142	0.0819759
710	UBE2N	P63A	0.0551724	0.0180102	0.0923346	0.0816327	0.0274232	0.135842
711	UBE2N	P63A	0.0784314	0.0358312	0.121032	0.0714286	0	0.149316
712	UBE2N	P63A	0.0714286	0.0264603	0.116397	0.129032	0.0455869	0.212478
713	UBE2N	P63A	0.0869565	0.0293793	0.144534	0.0520833	0.00763587	0.0965308
714	UBE2N	P63A	0.0357143	0.0128018	0.0586267	0.0903955	0.0605247	0.120266
715	UBE2N	P63A	0.029304	0.00929749	0.0493106	0.0873239	0.057957	0.116691
716	UBE2N	P63A	0.106667	0.0717359	0.141597	0.102362	0.0650843	0.13964
717	UBE2N	P63A	0.120192	0.0889435	0.151441	0.0642202	0.0316783	0.096762
718	UBE2N	P63A	0.0444444	0.0198633	0.0690256	0.119289	0.0872844	0.151294
719	UBE2N	P63A	0.0321285	0.0102256	0.0540315	0.0856164	0.0535242	0.117709
720	UBE2N	P63A	0.0436047	0.0220245	0.0651848	0.0741688	0.048195	0.100143
721	UBE2N	P63A	0.0505618	0.027802	0.0733216	0.171625	0.136273	0.206976
722	UBE2N	P63A	0.0558824	0.0314672	0.0802975	0.174208	0.138849	0.209568
723	UBE2N	P63A	0.0784983	0.0477024	0.109294	0.143187	0.110196	0.176178
724	UBE2N	P63A	0.0921659	0.0536796	0.130652	0.1725	0.135475	0.209525
725	UBE2N	P63A	0.0795455	0.0395693	0.119522	0.153226	0.108395	0.198056
726	UBE2N	P63A	0.0566802	0.0278435	0.0855168	0.103746	0.0716626	0.13583
727	UBE2N	P63A	0.0376344	0.0102846	0.0649842	0.0883191	0.0586337	0.118005
728	UBE2N	P63A	0.0629921	0.0331145	0.0928697	0.0761246	0.0455494	0.1067
729	UBE2N	P63A	0.09375	0.0600863	0.127414	0.110787	0.0775711	0.144003
730	UBE2N	P63A	0.0402685	0.0179483	0.0625886	0.0322581	0.0102683	0.0542479
731	UBE2N	P63A	0.070922	0.0285523	0.113292	0.0412371	0.00166749	0.0808067
732	UBE2N	P63A	0.0638298	0.0144131	0.113246	0.139785	0.089951	0.189619
733	UBE2N	P63A	0.0671141	0.0269372	0.107291	0.0547945	0.00258877	0.107
734	UBE2N	P63A	0.0747664	0.0249313	0.124601	0.0625	0.0176704	0.10733
735	UBE2N	P63A	0.119403	0.0417592	0.197047	0.0701754	0.00386167	0.136489
736	UBE2N	P63A	0.0779221	0.018051	0.137793	0.0869565	0.00552998	0.168383
737	UBE2N	P63A	0.119565	0.0532665	0.185864	0.037037	0	0.0874073
738	UBE2N	P63A	0.196078	0.087114	0.305043	0.0350877	0	0.0828552
739	UBE2N	P63A	0.0560748	0.0124826	0.099667	0.0895522	0.0211805	0.157924
740	UBE2N	P63A	0.0610687	0.0200635	0.102074	0.0746269	0.0382976	0.110956
741	UBE2N	P63A	0.105691	0.0513587	0.160023	0.11	0.0486747	0.171325
742	UBE2N	P63A	0.0958084	0.0511686	0.140448	0.0666667	0.0245888	0.108745
743	UBE2N	P63A	0.0497512	0.0196925	0.07981	0.025974	0	0.061501

## Sheet: S3. Pathogenic variants
Table S3.	Potentially pathogenic CH mutations in TII cells. The crieteria used to identify these mutations are listed below. The GRCh38 reference genome build was used for read alignment and variant calling. Truncating and splice site mutations are not assessed by SIFT/PolyPhen and are assume to be damaging. Frameshift mutations are not assessed by CADD and are assumed to be damaging.
Gene	Chrom	Location	Variant_Classification	Reference_Allele	Tumor_Seq_Allele1	Tumor_Seq_Allele2	dbSNP_RS	Mutation_Status	HGVSp_Short	Transcript_ID	SIFT	PolyPhen	CADD PHRED	GnomAD_num	GnomAD_AF	Num_var	Sample_frac	Avg_tumor_VAF	Avg_normal_VAF
ABCA5	chr17	69286229	Nonsense_Mutation	G	G	T	rs778773561	Somatic	p.Y708*	ENST00000392676			35	4	3.3e-05	59	0.0554511	0.14207	0.120238
ABCB5	chr7	20643332	Missense_Mutation	T	T	G	rs77409024	Somatic	p.F155V	ENST00000404938	deleterious(0.01)	probably_damaging(0.995)	28	2	8e-06	156	0.146617	0.174233	0.135229
ACSS1	chr20	25012623	Nonsense_Mutation	G	G	T	rs758117687	Somatic	p.Y583*	ENST00000323482			37	1	7e-06	80	0.075188	0.120182	0.0961721
AGAP9	chr10	47502281	Frame_Shift_Del	G	G	-	novel	Somatic	p.N661Kfs*28	ENST00000413193				5	4.3e-05	74	0.0695489	0.0683151	0.0839488
ANKRD36	chr2	97164281	Splice_Site	A	A	C	novel	Somatic	p.X477_splice	ENST00000420699			30	5	3.8e-05	158	0.148496	0.0696546	0.0755918
ATP2C1	chr3	130932085	Missense_Mutation	A	A	G	rs76522938	Somatic	p.N61D	ENST00000428331	deleterious(0)	probably_damaging(1)	30	1	1.3e-05	64	0.0601504	0.193978	0.11511
ATP8A1	chr4	42575653	Missense_Mutation	C	C	G	rs201262908	Somatic	p.R392P	ENST00000381668	deleterious(0)	probably_damaging(0.995)	28	3	2.1e-05	68	0.0639098	0.153788	0.103993
C1GALT1C1	chrX	120626340	Missense_Mutation	A	A	C	rs371736291	Somatic	p.V276G	ENST00000304661	deleterious(0)	possibly_damaging(0.9)	27	4	2.2e-05	75	0.0704887	0.176369	0.136264
CASP5	chr11	105008960	Frame_Shift_Del	T	T	-	rs372526393	Somatic	p.R10Gfs*21	ENST00000260315				0	0	67	0.0629699	0.153018	0.113894
CCDC30	chr1	42536529	Frame_Shift_Del	AG	AG	-	rs372826618	Somatic	p.K21Afs*7	ENST00000340612				12	4.5e-05	154	0.144737	0.0728655	0.0462366
CLEC18B	chr16	74409592	Missense_Mutation	C	C	T	rs200676113	Somatic	p.D430N	ENST00000339953	deleterious_low_confidence(0.02)	possibly_damaging(0.573)	26	8	6.7e-05	95	0.0892857	0.055697	0.0740004
DDR2	chr1	162776162	Missense_Mutation	C	C	A	rs201861797	Somatic	p.T692N	ENST00000367921	deleterious(0)	possibly_damaging(0.616)	23	0	0	66	0.0620301	0.103574	0.0756113
DHX38	chr16	72109458	Missense_Mutation	C	C	G	rs77172371	Somatic	p.A1142G	ENST00000268482	deleterious(0.01)	probably_damaging(0.943)	24	4	2.1e-05	89	0.0836466	0.155111	0.0941407
DPP4	chr2	162022762	Missense_Mutation	A	A	C	rs200047090	Somatic	p.V354G	ENST00000360534	deleterious(0)	probably_damaging(0.999)	26	1	4e-06	123	0.115602	0.175191	0.12849
EEF2KMT	chr16	5090311	Missense_Mutation	C	C	G	novel	Somatic	p.G172A	ENST00000427587	deleterious(0.01)	possibly_damaging(0.583)	24	1	7e-06	67	0.0629699	0.0515331	0.0528219
EIF4EBP1	chr8	38057098	Missense_Mutation	G	G	C	novel	Somatic	p.D55H	ENST00000338825	deleterious(0)	probably_damaging(0.997)	31	0	0	91	0.0855263	0.0689635	0.0454157
EIF4EBP1	chr8	38057101	Missense_Mutation	C	C	T	rs781451492	Somatic	p.R56W	ENST00000338825	deleterious(0)	probably_damaging(0.985)	29	1	8e-06	96	0.0902256	0.071135	0.0504879
EIF4EBP1	chr8	38057122	Missense_Mutation	C	C	T	rs753354450	Somatic	p.R63W	ENST00000338825	deleterious(0)	probably_damaging(0.999)	27	1	4e-06	82	0.0770677	0.069321	0.0461729
EIF4EBP1	chr8	38057129	Missense_Mutation	C	C	T	novel	Somatic	p.S65L	ENST00000338825	deleterious(0)	probably_damaging(1)	29	1	4e-06	81	0.0761278	0.076796	0.0489754
ERVW-1	chr7	92469604	Nonsense_Mutation	G	G	A	rs377372983	Somatic	p.Q260*	ENST00000493463			29	1	8e-06	74	0.0695489	0.0697149	0.049526
FAM136A	chr2	70297444	Missense_Mutation	C	C	G	rs75086964	Somatic	p.D88H	ENST00000037869	deleterious(0)	probably_damaging(0.994)	30	10	3.8e-05	55	0.0516917	0.0683035	0.0548344
FETUB	chr3	186652347	Frame_Shift_Ins	-	-	C	rs766762113	Somatic	p.T292Nfs*18	ENST00000265029				0	0	136	0.12782	0.0823583	0.0712809
FLG	chr1	152306292	Frame_Shift_Ins	-	-	CC	novel	Somatic	p.A2865Gfs*28	ENST00000368799				3	2.3e-05	195	0.183271	0.0419069	0.0698378
FLG	chr1	152306295	Frame_Shift_Del	TG	TG	-	novel	Somatic	p.H2864Cfs*5	ENST00000368799				0	0	193	0.181391	0.0400211	0.0654314
FRG2B	chr10	133625456	Frame_Shift_Del	C	C	-	rs745873123	Somatic	p.R160Sfs*5	ENST00000425520				3	2.5e-05	86	0.0808271	0.0642125	0.0858926
GLT6D1	chr9	135626169	Missense_Mutation	C	C	G	rs202181415	Somatic	p.A53P	ENST00000371763	deleterious(0)	probably_damaging(1)	23	3	1.5e-05	79	0.0742481	0.175332	0.1092
HEPH	chrX	66173652	Frame_Shift_Ins	-	-	C	rs746584782	Somatic	p.S160Qfs*18	ENST00000343002				2	3e-05	78	0.0733083	0.140616	0.099488
IYD	chr6	150389545	Splice_Site	T	T	G	rs77732289	Somatic	p.X124_splice	ENST00000344419			33	2	8e-06	119	0.111842	0.169678	0.146974
KIAA0040	chr1	175160355	Frame_Shift_Del	TG	TG	-	rs148184244	Somatic	p.T92Kfs*4	ENST00000619513				0	0	510	0.479323	0.0657884	0.0563574
KIF15	chr3	44797858	Missense_Mutation	A	A	C	rs529638960	Somatic	p.T334P	ENST00000326047	deleterious(0)	probably_damaging(0.999)	28	1	9e-06	74	0.0695489	0.170607	0.128028
L3MBTL2	chr22	41219515	Missense_Mutation	G	G	C	rs755596209	Somatic	p.A233P	ENST00000216237	deleterious(0)	probably_damaging(0.999)	30	4	1.7e-05	58	0.0545113	0.114573	0.0853486
LCORL	chr4	17886066	Splice_Site	A	A	C	rs78602043	Somatic	p.X259_splice	ENST00000382226			34	23	9.6e-05	63	0.0592105	0.168494	0.132761
MKI67	chr10	128106848	Frame_Shift_Del	TG	TG	-	rs145960091	Somatic	p.T1664Rfs*7	ENST00000368654				12	5.5e-05	213	0.200188	0.052504	0.0389263
MTCH2	chr11	47622719	Nonsense_Mutation	C	C	T	rs796096347	Somatic	p.W269*	ENST00000302503			38	0	0	59	0.0554511	0.0632603	0.0491123
MTCH2	chr11	47625713	Missense_Mutation	A	A	G	rs76666113	Somatic	p.F237S	ENST00000302503	deleterious(0)	possibly_damaging(0.764)	30	1	8e-06	87	0.0817669	0.0529456	0.0524235
MT-CO1	chrM	6419	Missense_Mutation	A	A	C	novel	Somatic	p.K172N	ENST00000361624	deleterious_low_confidence(0.01)	probably_damaging(0.999)	NA	0	0	65	0.0610902	0.201652	0.174877
MUC6	chr11	1016973	Frame_Shift_Del	GTGT	GTGT	-	novel	Somatic	p.H1942Pfs*42	ENST00000421673				12	9e-05	57	0.0535714	0.0292803	0.0340409
MUC6	chr11	1016978	Frame_Shift_Ins	-	-	AGAC	novel	Somatic	p.H1942Sfs*159	ENST00000421673				2	1.4e-05	98	0.0921053	0.033637	0.0411293
MUC6	chr11	1017464	Frame_Shift_Del	TCTG	TCTG	-	novel	Somatic	p.R1779Pfs*69	ENST00000421673				11	7.9e-05	108	0.101504	0.0370622	0.0571874
MUC6	chr11	1017466	Nonsense_Mutation	T	T	A	rs201054567	Somatic	p.R1779*	ENST00000421673			32	0	0	103	0.0968045	0.0546425	0.0747809
NBPF1	chr1	16576436	Missense_Mutation	C	C	G	rs201980283	Somatic	p.Q650H	ENST00000430580	deleterious(0.04)	probably_damaging(0.964)	17	6	4.3e-05	55	0.0516917	0.0586704	0.0432267
NBPF1	chr1	16583595	Missense_Mutation	T	T	A	novel	Somatic	p.R364W	ENST00000430580	deleterious(0)	probably_damaging(0.985)	22	0	0	62	0.0582707	0.0747576	0.065649
NBPF1	chr1	16587049	Splice_Site	C	C	A	rs754122176	Somatic	p.X260_splice	ENST00000430580			19	0	0	56	0.0526316	0.105026	0.074966
NBPF12	chr1	146971395	Splice_Site	G	G	T	novel	Somatic	p.X531_splice	ENST00000617931			21	2	8e-06	54	0.0507519	0.0963834	0.0853575
NBPF12	chr1	146984913	Missense_Mutation	T	T	C	novel	Somatic	p.S923P	ENST00000617931	deleterious(0.04)	possibly_damaging(0.658)	17	0	0	129	0.121241	0.0415598	0.0653657
NBPF26	chr1	120812042	Missense_Mutation	A	A	G	rs782269140	Somatic	p.K312R	ENST00000620612	deleterious(0.02)	probably_damaging(0.918)	13	0	0	196	0.184211	0.0561185	0.0742841
NPIPA5	chr16	15363778	Frame_Shift_Del	GACACTCGGCAGGTGTCTTGAGATTATCATCCGCTGAGGGTAGAGCTGAGGGTGGAAGGGGAGTGAG	GACACTCGGCAGGTGTCTTGAGATTATCATCCGCTGAGGGTAGAGCTGAGGGTGGAAGGGGAGTGAG	-	novel	Somatic	p.L290Cfs*34	ENST00000360151				1	8e-06	107	0.100564	0.0458615	0.0511478
NUDT2	chr9	34343283	Missense_Mutation	C	C	G	rs200364521	Somatic	p.A96G	ENST00000346365	deleterious(0.04)	probably_damaging(0.961)	26	5	2.1e-05	61	0.0573308	0.134576	0.0821846
NUP98	chr11	3731508	Missense_Mutation	C	C	G	rs201892076	Somatic	p.R555P	ENST00000359171	deleterious(0)	probably_damaging(0.999)	30	1	7e-06	61	0.0573308	0.130618	0.101514
OR10H1	chr19	15807428	Missense_Mutation	A	A	C	rs144349437	Somatic	p.C204G	ENST00000334920	deleterious(0.04)	probably_damaging(0.984)	24	5	3.6e-05	57	0.0535714	0.0817407	0.0903675
OR11H2	chr14	19713198	Missense_Mutation	A	A	C	rs200370413	Somatic	p.V240G	ENST00000556246	deleterious(0)	probably_damaging(1)	23	2	1.6e-05	97	0.0911654	0.0718191	0.100061
OR2T2	chr1	248453753	Frame_Shift_Ins	-	-	TG	rs113236234	Somatic	p.I321*	ENST00000342927				0	0	101	0.0949248	0.0568657	0.13369
OR2T7	chr1	248441882	Frame_Shift_ins	-	-	C	rs761186523	Somatic	p.R226Pfs*7	ENST00000460972				0	0	108	0.101504	0.0670269	0.137815
OVGP1	chr1	111416424	Frame_Shift_Ins	-	-	C	rs773582180	Somatic	p.A352Gfs*10	ENST00000369732				2	1.7e-05	63	0.0592105	0.081837	0.0630687
PABPC1	chr8	100709671	Nonsense_Mutation	C	C	A	rs142985461	Somatic	p.E345*	ENST00000318607			40	0	0	91	0.0855263	0.0786391	0.0777648
PABPC3	chr13	25096565	Missense_Mutation	G	G	T	rs777922286	Somatic	p.G123C	ENST00000281589	deleterious(0)	probably_damaging(1)	23	7	5.8e-05	116	0.109023	0.0677782	0.0626044
PABPC3	chr13	25096592	Missense_Mutation	T	T	G	rs199973931	Somatic	p.C132G	ENST00000281589	deleterious(0.04)	possibly_damaging(0.526)	18	0	0	61	0.0573308	0.0527223	0.0575355
PABPC3	chr13	25096629	Missense_Mutation	A	A	G	rs79159999	Somatic	p.H144R	ENST00000281589	deleterious(0)	probably_damaging(0.999)	22	0	0	148	0.139098	0.0544273	0.0529008
PABPC3	chr13	25096638	Missense_Mutation	C	C	T	rs78432860	Somatic	p.T147I	ENST00000281589	deleterious(0)	probably_damaging(0.96)	22	0	0	112	0.105263	0.0640423	0.0553006
PABPC3	chr13	25096659	Missense_Mutation	C	C	G	rs75760907	Somatic	p.A154G	ENST00000281589	deleterious(0)	probably_damaging(0.979)	23	2	1.6e-05	54	0.0507519	0.0784207	0.0547503
PABPC3	chr13	25097313	Missense_Mutation	A	A	G	rs796324503	Somatic	p.E372G	ENST00000281589	deleterious(0)	probably_damaging(0.981)	24	0	0	250	0.234962	0.0612692	0.0560879
PABPC3	chr13	25097318	Missense_Mutation	C	C	T	rs796904679	Somatic	p.R374C	ENST00000281589	deleterious(0)	probably_damaging(0.996)	24	7	2.8e-05	261	0.245301	0.0559865	0.0535776
PCDH11X	chrX	91877427	Missense_Mutation	T	T	G	rs202134547	Somatic	p.V396G	ENST00000373094	deleterious(0)	probably_damaging(0.999)	24	3	2.9e-05	63	0.0592105	0.206493	0.138408
PLEKHB2	chr2	131120966	Missense_Mutation	T	T	G	rs762447784	Somatic	p.L9V	ENST00000409279	deleterious(0)	possibly_damaging(0.824)	25	9	7.5e-05	121	0.113722	0.167469	0.108707
PLIN4	chr19	4511759	Frame_Shift_Ins	-	-	CA	novel	Somatic	p.C720Lfs*5	ENST00000301286				3	2.6e-05	98	0.0921053	0.0406831	0.0389845
POTEH	chr22	15698770	Splice_Site	T	T	G	rs371977931	Somatic	p.X343_splice	ENST00000343518			23	0	0	54	0.0507519	0.164137	0.0634799
PRAMEF20	chr1	13418327	Missense_Mutation	A	A	C	novel	Somatic	p.T165P	ENST00000316412	deleterious(0.01)	probably_damaging(0.956)	18	2	1.4e-05	86	0.0808271	0.189232	0.141335
PRDM12	chr9	130668314	Splice_Site	GT	GT	-	rs138789124	Somatic	p.X190_splice	ENST00000253008				0	0	167	0.156955	0.0841836	0.0575779
PSG2	chr19	43066515	Splice_Site	A	A	C	rs371028696	Somatic		ENST00000406487			23	0	0	131	0.12312	0.15605	0.143327
RBM25	chr14	73105899	Frame_Shift_Del	AG	AG	-	rs150988201	Somatic	p.E404Tfs*33	ENST00000261973				3	1.1e-05	55	0.0516917	0.0926279	0.0435077
RBMX	chrX	136874412	Frame_Shift_Ins	-	-	GG	rs369155856	Somatic	p.S303Hfs*137	ENST00000320676				0	0	121	0.113722	0.0935704	0.0613114
RBMXL1	chr1	88983185	Nonsense_Mutation	A	A	T	rs200907077	Somatic	p.Y214*	ENST00000321792			34	6	4.9e-05	85	0.0798872	0.0582809	0.0664454
RERE	chr1	8656225	Frame_Shift_Del	TC	TC	-	rs759541634	Somatic	p.D27Qfs*6	ENST00000337907				8	6.6e-05	80	0.075188	0.0543699	0.0358977
RGPD3	chr2	106432936	Missense_Mutation	T	T	A	rs62152467	Somatic	p.K823M	ENST00000409886	deleterious(0)	possibly_damaging(0.891)	25	0	0	58	0.0545113	0.072577	0.171914
SGCD	chr5	156344576	Missense_Mutation	C	C	G	rs202223676	Somatic	p.R30G	ENST00000435422	deleterious(0)	probably_damaging(1)	25	6	2.3e-05	63	0.0592105	0.113391	0.0903191
SLC25A5	chrX	119470481	Missense_Mutation	G	G	C	rs114413582	Somatic	p.R236P	ENST00000317881	deleterious(0.02)	probably_damaging(0.984)	32	1	5e-06	64	0.0601504	0.0897629	0.0475781
SLC25A5	chrX	119471038	Nonsense_Mutation	G	G	T	rs73213195	Somatic	p.E293*	ENST00000317881			40	0	0	141	0.132519	0.0749477	0.0535251
SLC35G5	chr8	11331894	Missense_Mutation	C	C	A	rs760652357	Somatic	p.A263D	ENST00000382435	deleterious(0)	possibly_damaging(0.635)	21	2	8e-06	95	0.0892857	0.0617149	0.0518238
SLC4A8	chr12	51475184	Missense_Mutation	C	C	G	rs200563022	Somatic	p.T717R	ENST00000453097	deleterious(0.03)	probably_damaging(0.961)	25	4	1.5e-05	65	0.0610902	0.167768	0.137256
SLC9A2	chr2	102708286	Frame_Shift_Ins	-	-	C	rs748701652	Somatic	p.T749Nfs*22	ENST00000233969				0	0	88	0.0827068	0.0799703	0.068661
SLC9B1	chr4	102911486	Missense_Mutation	A	A	C	rs200256569	Somatic	p.L294R	ENST00000296422	deleterious(0)	possibly_damaging(0.873)	23	21	8.9e-05	56	0.0526316	0.0516889	0.0484776
SPANXB1	chrX	141003596	Missense_Mutation	G	G	C	novel	Somatic	p.D86H	ENST00000449283	deleterious_low_confidence(0)	possibly_damaging(0.763)	16	0	0	403	0.378759	0.0437484	0.0550237
SPATC1	chr8	144012568	Missense_Mutation	T	T	G	rs201053154	Somatic	p.V18G	ENST00000377470	deleterious(0)	probably_damaging(0.982)	26	3	3.8e-05	54	0.0507519	0.17069	0.139195
TAS2R19	chr12	11021868	Missense_Mutation	A	A	C	rs763119571	Somatic	p.L235R	ENST00000390673	deleterious(0)	probably_damaging(0.996)	18	7	5.8e-05	149	0.140038	0.075252	0.073367
TAS2R19	chr12	11021893	Missense_Mutation	C	C	G	rs200715232	Somatic	p.A227P	ENST00000390673	deleterious(0.01)	possibly_damaging(0.816)	17	9	7.4e-05	110	0.103383	0.0819825	0.0663103
TAS2R19	chr12	11021949	Missense_Mutation	T	T	A	rs796729478	Somatic	p.K208M	ENST00000390673	deleterious(0.01)	possibly_damaging(0.787)	19	0	0	250	0.234962	0.0521625	0.0589727
TAS2R19	chr12	11021967	Missense_Mutation	A	A	G	rs796467634	Somatic	p.L202P	ENST00000390673	deleterious(0.01)	possibly_damaging(0.739)	23	0	0	304	0.285714	0.054711	0.0556466
TAS2R19	chr12	11022012	Missense_Mutation	G	G	A	novel	Somatic	p.P187L	ENST00000390673	deleterious(0.02)	probably_damaging(0.957)	16	0	0	168	0.157895	0.0499802	0.046853
TAS2R19	chr12	11022028	Frame_Shift_Ins	-	-	C	novel	Somatic	p.L182Afs*23	ENST00000390673				1	4e-06	161	0.151316	0.0518571	0.0483063
TAS2R19	chr12	11022029	Frame_Shift_Ins	-	-	T	novel	Somatic	p.L182Sfs*23	ENST00000390673				0	0	159	0.149436	0.0513456	0.0474014
TAS2R19	chr12	11022030	Frame_Shift_Ins	-	-	GT	novel	Somatic	p.T181Nfs*3	ENST00000390673				4	3.3e-05	157	0.147556	0.0514194	0.0480486
TUBA3D	chr2	131482790	Missense_Mutation	A	A	G	rs758978435	Somatic	p.Y432C	ENST00000321253	deleterious_low_confidence(0)	probably_damaging(0.964)	25	7	5.8e-05	99	0.0930451	0.0524515	0.109945
UBE2N	chr12	93411143	Missense_Mutation	G	G	C	novel	Somatic	p.P63A	ENST00000318066	deleterious(0)	probably_damaging(0.915)	26	0	0	121	0.113722	0.0673395	0.08353
UGT2B4	chr4	69486627	Missense_Mutation	G	G	T	rs572335308	Somatic	p.P358T	ENST00000305107	deleterious(0)	probably_damaging(1)	24	1	7e-06	77	0.0723684	0.109948	0.0991175
ZNF880	chr19	52384817	Frame_Shift_Ins	-	-	TTGGGAGGCCGAGGCGG	rs755155273	Somatic	p.C413Ffs*22	ENST00000422689				0	0	107	0.100564	0.0790665	0.0579191

## Sheet: S4. Pathway analysis
Table S4.	Gene pathway enrichment analysis of potentially pathogenic variants using Reactome. Significantly over-represented pathways (FDR<0.05) are listed.
Pathway identifier	Pathway name	Top level pathway	#Entities found	#Entities total	Entities ratio	Entities pValue	Entities FDR	#Reactions found	#Reactions total	Reactions ratio	Species identifier	Species name	Submitted entities found	Found reaction identifiers
R-HSA-176033	Interactions of Vpr with host cellular proteins	Disease	5	47	0.00308561	6.65e-06	0.00268555	2	4	0.00028	9606	Homo sapiens	NUP98;SLC25A5	R-HSA-180905;R-HSA-180622
R-HSA-180897	Vpr-mediated induction of apoptosis by mitochondrial outer membrane permeabilization	Disease	2	4	0.000263	0.000231	0.0333515	1	2	0.00014	9606	Homo sapiens	SLC25A5	R-HSA-180905
R-HSA-1839120	Signaling by FGFR1 amplification mutants	Disease	2	5	0.000328	0.00036	0.0333515	5	5	0.000349	9606	Homo sapiens	FLG	R-HSA-5654544;R-HSA-5654545;R-HSA-2023462;R-HSA-1982066;R-HSA-1982065
R-HSA-4551638	SUMOylation of chromatin organization proteins	Metabolism of protein	4	62	0.00407038	0.00039	0.0333515	3	15	0.00104844	9606	Homo sapiens	L3MBTL2;NUP98	R-HSA-6804485;R-HSA-4615987;R-HSA-4615872
R-HSA-159236	Transport of Mature mRNA derived from an Intron-Containing Transcript	Metabolism of RNA	4	81	0.00531775	0.00105182	0.0333515	4	4	0.00028	9606	Homo sapiens	DHX38;NUP98	R-HSA-75097;R-HSA-75096;R-HSA-75098;R-HSA-159101
R-HSA-5619107	Defective TPR may confer susceptibility towards thyroid papillary carcinoma (TPC)	Disease	3	36	0.00236345	0.00105321	0.0333515	1	1	6.99e-05	9606	Homo sapiens	NUP98	R-HSA-5661474
R-HSA-1169408	ISG15 antiviral mechanism	Immune system	4	83	0.00544906	0.00115013	0.0333515	2	16	0.00111833	9606	Homo sapiens	UBE2N;NUP98	R-HSA-1176059;R-HSA-1169402
R-HSA-72203	Processing of Capped Intron-Containing Pre-mRNA	Metabolism of RNA	7	299	0.0196297	0.00126845	0.0333515	26	34	0.00237646	9606	Homo sapiens	RBM25;RBMXL1;HEPH;DHX38;NUP98;RBMX	R-HSA-9770132;R-HSA-8849157;R-HSA-9770129;R-HSA-159046;R-HSA-9770131;R-HSA-9770141;R-HSA-159050;R-HSA-9770847;R-HSA-9770142;R-HSA-111439;R-HSA-9770119;R-HSA-77587;R-HSA-158481;R-HSA-158484;R-HSA-75097;R-HSA-75096;R-HSA-75098;R-HSA-77594;R-HSA-72103;R-HSA-9770236;R-HSA-158441;R-HSA-158447;R-HSA-9770145;R-HSA-72180;R-HSA-72185;R-HSA-159101
R-HSA-159227	Transport of the SLBP independent Mature mRNA	Metabolism of RNA	3	39	0.0025604	0.00132345	0.0333515	3	3	0.00021	9606	Homo sapiens	NUP98	R-HSA-158481;R-HSA-158484;R-HSA-111439
R-HSA-1839124	FGFR1 mutant receptor activation	Disease	3	39	0.0025604	0.00132345	0.0333515	11	25	0.0017474	9606	Homo sapiens	FLG	R-HSA-2023455;R-HSA-2023451;R-HSA-5654544;R-HSA-5654545;R-HSA-2023462;R-HSA-2023460;R-HSA-8853325;R-HSA-1982066;R-HSA-8853322;R-HSA-2023456;R-HSA-1982065
R-HSA-4085377	SUMOylation of SUMOylation proteins	Metabolism of protein	3	39	0.0025604	0.00132345	0.0333515	2	5	0.000349	9606	Homo sapiens	NUP98	R-HSA-4551649;R-HSA-4551679
R-HSA-159230	Transport of the SLBP Dependant Mature mRNA	Metabolism of RNA	3	40	0.00262605	0.00142233	0.0333515	3	3	0.00021	9606	Homo sapiens	NUP98	R-HSA-77587;R-HSA-159046;R-HSA-159050
R-HSA-170822	Regulation of Glucokinase by Glucokinase Regulatory Protein	Matbolism	3	40	0.00262605	0.00142233	0.0333515	1	5	0.000349	9606	Homo sapiens	NUP98	R-HSA-170796
R-HSA-162909	Host Interactions of HIV factors	Disease	5	151	0.00991334	0.00146455	0.0333515	6	54	0.00377438	9606	Homo sapiens	NUP98;SLC25A5	R-HSA-165043;R-HSA-180710;R-HSA-165047;R-HSA-180905;R-HSA-180622;R-HSA-180732
R-HSA-180746	Nuclear import of Rev protein	Disease	3	41	0.0026917	0.00152572	0.0333515	2	7	0.000489	9606	Homo sapiens	NUP98	R-HSA-180710;R-HSA-180732
R-HSA-72202	Transport of Mature Transcript to Cytoplasm	Metabolism of RNA	4	90	0.00590861	0.001545	0.0333515	13	13	0.000909	9606	Homo sapiens	DHX38;NUP98	R-HSA-159046;R-HSA-159050;R-HSA-158441;R-HSA-158447;R-HSA-111439;R-HSA-77587;R-HSA-158481;R-HSA-158484;R-HSA-75097;R-HSA-75096;R-HSA-75098;R-HSA-77594;R-HSA-159101
R-HSA-3301854	Nuclear Pore Complex (NPC) Disassembly	Cell cycle	3	42	0.00275735	0.00163371	0.0333515	2	2	0.00014	9606	Homo sapiens	NUP98	R-HSA-2990880;R-HSA-2990882
R-HSA-3232142	SUMOylation of ubiquitinylation proteins	Metabolism of protein	3	43	0.002823	0.00174638	0.0333515	1	3	0.00021	9606	Homo sapiens	NUP98	R-HSA-5228523
R-HSA-1169410	Antiviral mechanism by IFN-stimulated genes	Immune system	4	94	0.00617122	0.00180861	0.0333515	2	31	0.00216677	9606	Homo sapiens	UBE2N;NUP98	R-HSA-1176059;R-HSA-1169402
R-HSA-180910	Vpr-mediated nuclear import of PICs	Disease	3	44	0.00288865	0.00186379	0.0333515	1	2	0.00014	9606	Homo sapiens	NUP98	R-HSA-180622
R-HSA-165054	Rev-mediated nuclear export of HIV RNA	Disease	3	45	0.00295431	0.00198601	0.0333515	2	10	0.000699	9606	Homo sapiens	NUP98	R-HSA-165043;R-HSA-165047
R-HSA-159231	Transport of Mature mRNA Derived from an Intronless Transcript	Metabolism of RNA	3	46	0.00301996	0.00211312	0.0333515	3	3	0.00021	9606	Homo sapiens	NUP98	R-HSA-158441;R-HSA-77594;R-HSA-158447
R-HSA-168276	NS1 Mediated Effects on Host Pathways	Disease	3	46	0.00301996	0.00211312	0.0333515	1	6	0.000419	9606	Homo sapiens	NUP98	R-HSA-1176059
R-HSA-159234	Transport of Mature mRNAs Derived from Intronless Transcripts	Metabolism of RNA	3	47	0.00308561	0.00224518	0.0333515	9	9	0.000629	9606	Homo sapiens	NUP98	R-HSA-77587;R-HSA-158481;R-HSA-159046;R-HSA-158484;R-HSA-159050;R-HSA-158441;R-HSA-77594;R-HSA-158447;R-HSA-111439
R-HSA-177243	Interactions of Rev with host cellular proteins	Disease	3	47	0.00308561	0.00224518	0.0333515	4	16	0.00111833	9606	Homo sapiens	NUP98	R-HSA-165043;R-HSA-180710;R-HSA-165047;R-HSA-180732
R-HSA-168271	Transport of Ribonucleoproteins into the Host Nucleus	Disease	3	48	0.00315126	0.00238225	0.0333515	1	4	0.00028	9606	Homo sapiens	NUP98	R-HSA-168337
R-HSA-5655302	Signaling by FGFR1 in disease	Disease	3	49	0.00321691	0.00252441	0.0347322	21	35	0.00244635	9606	Homo sapiens	FLG	R-HSA-1839100;R-HSA-2023455;R-HSA-2023451;R-HSA-1839098;R-HSA-5654544;R-HSA-5654545;R-HSA-5655326;R-HSA-5655263;R-HSA-1839094;R-HSA-8853325;R-HSA-5655290;R-HSA-1982066;R-HSA-8853322;R-HSA-1982065;R-HSA-5655269;R-HSA-5655266;R-HSA-5655278;R-HSA-2023462;R-HSA-2023460;R-HSA-5655240;R-HSA-2023456
R-HSA-4615885	SUMOylation of DNA replication proteins	Metabolism of protein	3	50	0.00328256	0.00267171	0.0347322	2	8	0.000559	9606	Homo sapiens	NUP98	R-HSA-5228525;R-HSA-4655355
R-HSA-4570464	SUMOylation of RNA binding proteins	Disease	3	51	0.00334821	0.00282421	0.0367148	1	4	0.00028	9606	Homo sapiens	NUP98	R-HSA-4570493
R-HSA-1839122	Signaling by activated point mutants of FGFR1	Disease	2	15	0.000985	0.00312971	0.037741	4	4	0.00028	9606	Homo sapiens	FLG	R-HSA-2023455;R-HSA-2023451;R-HSA-2023460;R-HSA-2023456
R-HSA-168333	NEP/NS2 Interacts with the Cellular Export Machinery	Disease	3	53	0.00347952	0.00314508	0.037741	1	2	0.00014	9606	Homo sapiens	NUP98	R-HSA-168880
R-HSA-168274	Export of Viral Ribonucleoproteins from Nucleus	Disease	3	54	0.00354517	0.00331356	0.0397627	1	5	0.000349	9606	Homo sapiens	NUP98	R-HSA-168880
